# Supplementary material for: Integrative gene network analysis identifies key signatures, intrinsic networks and host factors for influenza virus A infections
Source: NPJ Syst Biol Appl. 2017 Dec 4;3:35. doi: 10.1038/s41540-017-0036-x (PMC5712526; doi:10.1038/s41540-017-0036-x)
Supplement: Supplementary file 1 — Supplementary Tables [file 41540_2017_36_MOESM1_ESM.xlsx]

## Sheet: Table S1
Supplementary Table 1: Pathway enrichment of the consensus 7 Anova DEG dataset (SRGs(7)).
GO Term	Fold Change	Adj. P val.	Genes
modulation by virus of host morphology or physiology	2.3	3.29e-09	BST2 IFITM1 IFITM2 IFITM3 PVRL2 RRAGA RXRA SMAD3 ABCE1 AP1G2 AP1M1 BCL2L11 BNIP3L CASP8 CBX5 CFLAR COPB1 CTBP1 DDX3X DDX58 DLG1 DYNC1I2 EFNB2 EIF4A2 EIF4E EIF4H EPHA2 FADD FBLN1 GRB2 GTF2A2 HLA-A HLA-B HLA-C HNRNPA1 HNRNPK IL6ST IPO5 IRF7 ISG15 ITGA2 ITGAV IVNS1ABP KIN KLC1 LDLR LMBRD1 MAPK1 MDM2 MLF1IP MMP1 NEDD4L NUP98 PDCD6IP PDZD8 PML PSIP1 PSMB9 PSMC2 PVR RBM15B RPLP0 RSAD2 RTN3 SCARB1 SLC25…
interaction with host	2	7.19e-07	BST2 IFITM1 IFITM2 IFITM3 ITGAV PVRL2 RRAGA RXRA SMAD3 ABCE1 AP1G2 AP1M1 BCL2L11 BNIP3L CASP8 CBX5 CFLAR COPB1 CTBP1 DDX3X DDX58 DLG1 DYNC1I2 EFNB2 EIF4A2 EIF4E EIF4H EPHA2 FADD FBLN1 GRB2 GTF2A2 HLA-A HLA-B HLA-C HNRNPA1 HNRNPK IL6ST IPO5 IRF7 ISG15 ITGA2 IVNS1ABP KIN KLC1 LDLR LMBRD1 MAPK1 MDM2 MLF1IP MMP1 NEDD4L NUP98 PDCD6IP PDZD8 PML PSIP1 PSMB9 PSMC2 PVR RBM15B RPLP0 RSAD2 RTN3 SCARB1 SLC25…
type I interferon signaling pathway	3.9	1.09e-06	SP100 IRF7 FADD STAT1 ADAR GBP2 HLA-A HLA-B HLA-C HLA-E HLA-F IFI27 IFI35 IFI6 IFITM1 IFITM2 IFITM3 ISG15 ISG20 MX1 OAS1 OAS2 OAS3 PTPN11 RNASEL USP18 XAF1
cellular response to type I interferon	3.9	1.09e-06	SP100 IRF7 FADD STAT1 ADAR GBP2 HLA-A HLA-B HLA-C HLA-E HLA-F IFI27 IFI35 IFI6 IFITM1 IFITM2 IFITM3 ISG15 ISG20 MX1 OAS1 OAS2 OAS3 PTPN11 RNASEL USP18 XAF1
response to type I interferon	3.8	1.63e-06	SP100 ISG15 IRF7 FADD STAT1 ADAR GBP2 HLA-A HLA-B HLA-C HLA-E HLA-F IFI27 IFI35 IFI6 IFITM1 IFITM2 IFITM3 ISG20 MX1 OAS1 OAS2 OAS3 PTPN11 RNASEL USP18 XAF1
interspecies interaction between organisms	1.9	1.1e-05	BST2 CCL5 IFITM1 IFITM2 IFITM3 ITGAV PVRL2 RRAGA RXRA SMAD3 ABCE1 AP1G2 AP1M1 BCL2L11 BNIP3L CASP8 CBX5 CFLAR COPB1 CTBP1 DDX3X DDX58 DLG1 DYNC1I2 EFNB2 EIF4A2 EIF4E EIF4H EPHA2 FADD FBLN1 GRB2 GTF2A2 HLA-A HLA-B HLA-C HNRNPA1 HNRNPK IL6ST IPO5 IRF7 ISG15 ITGA2 IVNS1ABP KIN KLC1 LDLR LMBRD1 MAPK1 MDM2 MLF1IP MMP1 NEDD4L NUP98 PDCD6IP PDZD8 PML PSIP1 PSMB9 PSMC2 PVR RBM15B RPLP0 RSAD2 RTN3 SCARB1 …
symbiosis, encompassing mutualism through parasitism	1.9	1.1e-05	BST2 CCL5 IFITM1 IFITM2 IFITM3 ITGAV PVRL2 RRAGA RXRA SMAD3 ABCE1 AP1G2 AP1M1 BCL2L11 BNIP3L CASP8 CBX5 CFLAR COPB1 CTBP1 DDX3X DDX58 DLG1 DYNC1I2 EFNB2 EIF4A2 EIF4E EIF4H EPHA2 FADD FBLN1 GRB2 GTF2A2 HLA-A HLA-B HLA-C HNRNPA1 HNRNPK IL6ST IPO5 IRF7 ISG15 ITGA2 IVNS1ABP KIN KLC1 LDLR LMBRD1 MAPK1 MDM2 MLF1IP MMP1 NEDD4L NUP98 PDCD6IP PDZD8 PML PSIP1 PSMB9 PSMC2 PVR RBM15B RPLP0 RSAD2 RTN3 SCARB1 …
viral process	1.7	2.22e-05	ADAR BST2 CCL5 IFI16 IFITM1 IFITM2 IFITM3 IL8 MX1 OAS1 OAS3 PVRL2 RNASEL RRAGA RSAD2 RXRA SMAD3 SP100 SRPK2 ZC3HAV1 ABCE1 AP1G2 AP1M1 BCL2L11 BNIP3L CASP8 CBX5 CFLAR COPB1 CTBP1 DDX3X DDX58 DLG1 DYNC1I2 EFNB2 EIF4A2 EIF4E EIF4H EPHA2 FADD FBLN1 GRB2 GTF2A2 HLA-A HLA-B HLA-C HNRNPA1 HNRNPK IL6ST IPO5 IRF7 ISG15 ITGA2 ITGAV IVNS1ABP KIN KLC1 LDLR LMBRD1 MAPK1 MDM2 MLF1IP MMP1 NEDD4L NUP98 PDCD6IP P…
multi-organism cellular process	1.7	2.94e-05	ADAR BST2 CCL5 IFI16 IFITM1 IFITM2 IFITM3 IL8 MX1 OAS1 OAS3 PVRL2 RNASEL RRAGA RSAD2 RXRA SMAD3 SP100 SRPK2 ZC3HAV1 ABCE1 AP1G2 AP1M1 BCL2L11 BNIP3L CASP8 CBX5 CFLAR COPB1 CTBP1 DDX3X DDX58 DLG1 DYNC1I2 EFNB2 EIF4A2 EIF4E EIF4H EPHA2 FADD FBLN1 GRB2 GTF2A2 HLA-A HLA-B HLA-C HNRNPA1 HNRNPK IL6ST IPO5 IRF7 ISG15 ITGA2 ITGAV IVNS1ABP KIN KLC1 LDLR LMBRD1 MAPK1 MDM2 MLF1IP MMP1 NEDD4L NUP98 PDCD6IP P…
negative regulation of viral genome replication	4.6	9.03e-05	BST2 CCL5 IFI16 IFITM1 IFITM2 IFITM3 MX1 OAS1 OAS3 RNASEL RSAD2 SRPK2 ZC3HAV1 EIF2AK2 ISG15 ISG20 ILF3
MSigDB Term	Fold Change	Adj. p-val.	Genes
REACTOME_INTERFERON_ALPHA_BETA_SIGNALING	3.7	6.38e-06	ADAR GBP2 HLA-A HLA-B HLA-C HLA-F IFI27 IFI35 IFI6 IFITM1 IFITM2 IFITM3 IRF7 ISG15 ISG20 MX1 OAS1 OAS2 OAS3 RNASEL STAT1 USP18 XAF1
REACTOME_INTERFERON_SIGNALING	2.3	0.000407	ADAR B2M CD44 DDX58 EIF2AK2 EIF4A2 EIF4E GBP2 HLA-A HLA-B HLA-C HLA-F IFI27 IFI35 IFI6 IFITM1 IFITM2 IFITM3 IRF7 ISG15 ISG20 KPNA4 MT2A MX1 NUP133 NUP93 NUPL1 OAS1 OAS2 OAS3 PML PPM1B RNASEL SP100 STAT1 TRIM25 USP18 XAF1
REACTOME_CYTOKINE_SIGNALING_IN_IMMUNE_SYSTEM	2	0.000514	ADAR B2M CD44 DDX58 EIF2AK2 EIF4A2 EIF4E GBP2 GRB2 HLA-A HLA-B HLA-C HLA-F HRAS IFI27 IFI35 IFI6 IFITM1 IFITM2 IFITM3 IKBKB IL1B IL1R1 IL6 IL6ST IRF7 IRS2 ISG15 ISG20 KPNA4 MAP3K8 MAPK1 MT2A MX1 NUP133 NUP93 NUPL1 OAS1 OAS2 OAS3 PML PPM1B PRKACB RIPK2 RNASEL SOCS2 SP100 STAT1 STAT3 TRAF6 TRIM25 USP18 XAF1 YWHAZ

## Sheet: Table S2
Supplementary Table 2: Consensus Anova DEGs (SRGs) and trends after Jonckheere trend analysis. Red and blue entries indicate genes which are up- and down-regulated in a majority of (6 or more) datasets.
Symbol	#DEG sets	Fr. Sets Up	Fr. Sets Down	Definition	GO Terms
HNRNPA1	12	0.17	0.75	Heterogeneous nuclear ribonucleoprotein A1	mRNA splicing, via spliceosome(GO:0000398);regulation of alternative mRNA splicing, via spliceosome(GO:0000381);mRNA splicing, via spliceosome(GO:0000398);mRNA splicing, via spliceosome(GO:0000398);mRNA processing(GO:0006397);gene expression(GO:0010467);viral process(GO:0016032);fibroblast growth factor receptor signaling pathway(GO:0008543);RNA export from nucleus(GO:0006405);cellular response t…
ARHGAP1	11	0	0.75	Rho GTPase-activating protein 1	catabolic process(GO:0009056);cellular process(GO:0009987);nitrogen compound metabolic process(GO:0006807);regulation of catalytic activity(GO:0050790);regulation of nucleobase-containing compound metabolic process(GO:0019219);regulation of phosphate metabolic process(GO:0019220)
CCL5	11	1	0	C-C motif chemokine 5	G-protein coupled receptor signaling pathway(GO:0007186);MAPK cascade(GO:0000165);behavior(GO:0007610);catabolic process(GO:0009056);cellular component movement(GO:0006928);cytokine-mediated signaling pathway(GO:0019221);localization(GO:0051179);locomotion(GO:0040011);nitrogen compound metabolic process(GO:0006807);regulation of catalytic activity(GO:0050790);regulation of nucleobase-containing c…
CD59	11	0.33	0.58	CD59 glycoprotein	cellular process(GO:0009987)
HNRNPD	11	0.25	0.5	Heterogeneous nuclear ribonucleoprotein D0	cerebellum development(GO:0021549);gene expression(GO:0010467);mRNA splicing, via spliceosome(GO:0000398);RNA catabolic process(GO:0006401);liver development(GO:0001889);RNA processing(GO:0006396);regulation of transcription, DNA-templated(GO:0006355);transcription, DNA-templated(GO:0006351);response to rapamycin(GO:1901355);regulation of telomere maintenance(GO:0032204);response to drug(GO:00424…
HP1BP3	11	0.17	0.75	Heterochromatin protein 1-binding protein 3	regulation of transcription, DNA-templated(GO:0006355);regulation of transcription, DNA-templated(GO:0006355);nucleosome assembly(GO:0006334);cellular response to hypoxia(GO:0071456);regulation of transcription, DNA-templated(GO:0006355);regulation of transcription, DNA-templated(GO:0006355);heterochromatin organization(GO:0070828);regulation of cell proliferation(GO:0042127);regulation of nucleu…
MALT1	11	0.25	0.42	Mucosa-associated lymphoid tissue lymphoma translocation protein 1	defense response(GO:0006952);proteolysis(GO:0006508);positive regulation of T cell cytokine production(GO:0002726);response to molecule of bacterial origin(GO:0002237);stimulatory C-type lectin receptor signaling pathway(GO:0002223);B-1 B cell differentiation(GO:0001923);protein ubiquitination(GO:0016567);positive regulation of protein ubiquitination(GO:0031398);response to fungus(GO:0009620);act…
NDUFS1	11	0	0.83	NADH-ubiquinone oxidoreductase 75 kDa subunit, mitochondrial	cellular process(GO:0009987);generation of precursor metabolites and energy(GO:0006091)
PCMTD1	11	0.17	0.42	Protein-L-isoaspartate O-methyltransferase domain-containing protein 1	cellular protein modification process(GO:0006464)
PMAIP1	11	1	0	Phorbol-12-myristate-13-acetate-induced protein 1	positive regulation of protein oligomerization(GO:0032461);negative regulation of mitochondrial membrane potential(GO:0010917);positive regulation of glucose metabolic process(GO:0010907);release of cytochrome c from mitochondria(GO:0001836);proteasomal protein catabolic process(GO:0010498);protein insertion into mitochondrial membrane involved in apoptotic signaling pathway(GO:0001844);cellular …
RBBP6	11	0.75	0.17	E3 ubiquitin-protein ligase RBBP6	mRNA polyadenylation(GO:0006378)
SLC16A2	11	0	0.83	Monocarboxylate transporter 8	amino acid transport(GO:0006865);anion transport(GO:0006820);biological regulation(GO:0065007);cellular process(GO:0009987)
SYNCRIP	11	0.25	0.58	Heterogeneous nuclear ribonucleoprotein Q	negative regulation of translation(GO:0017148);viral process(GO:0016032);mRNA splicing, via spliceosome(GO:0000398);RNA splicing(GO:0008380);RNA processing(GO:0006396);osteoblast differentiation(GO:0001649);CRD-mediated mRNA stabilization(GO:0070934);negative regulation of translation(GO:0017148);cellular response to interferon-gamma(GO:0071346)
THSD4	11	0.25	0.33	Thrombospondin type-1 domain-containing protein 4	cell-cell adhesion(GO:0016337);cell-matrix adhesion(GO:0007160);proteolysis(GO:0006508);signal transduction(GO:0007165)
ZC3HAV1	11	0.58	0.25	Zinc finger CCCH-type antiviral protein 1	nucleobase-containing compound metabolic process(GO:0006139)
ARID5B	10	0.08	0.58	AT-rich interactive domain-containing protein 5B	biosynthetic process(GO:0009058);cellular process(GO:0009987);nitrogen compound metabolic process(GO:0006807);regulation of transcription from RNA polymerase II promoter(GO:0006357)
ATXN10	10	0	0.83	Ataxin-10	protein homotrimerization(GO:0070207);cilium assembly(GO:0060271);neuron projection development(GO:0031175);nervous system development(GO:0007399)
CEACAM1	10	0.58	0.25	Carcinoembryonic antigen-related cell adhesion molecule 1	neutrophil degranulation(GO:0043312);negative regulation of vascular permeability(GO:0043116);cell adhesion(GO:0007155);angiogenesis(GO:0001525);negative regulation of protein kinase activity(GO:0006469);regulation of cell growth(GO:0001558);negative regulation of natural killer cell mediated cytotoxicity directed against tumor cell target(GO:0002859);negative regulation of T cell mediated cytoto…
CEP192	10	0.17	0.75	Centrosomal protein of 192 kDa	ciliary basal body docking(GO:0097711);G2/M transition of mitotic cell cycle(GO:0000086);centrosome duplication(GO:0051298);spindle assembly(GO:0051225);negative regulation of phosphatase activity(GO:0010923)
CUX1	10	0.17	0.5	Homeobox protein cut-like 1	regulation of transcription from RNA polymerase II promoter(GO:0006357)
EIF1	10	0.25	0.58	Eukaryotic translation initiation factor 1	regulation of translational initiation(GO:0006446);translational initiation(GO:0006413);response to stress(GO:0006950);dosage compensation by inactivation of X chromosome(GO:0009048);translational initiation(GO:0006413);translational initiation(GO:0006413)
EIF5	10	0.42	0.25	Eukaryotic translation initiation factor 5	translational initiation(GO:0006413);formation of translation preinitiation complex(GO:0001731);translational initiation(GO:0006413);translational initiation(GO:0006413);activation of GTPase activity(GO:0090630);regulation of translational initiation(GO:0006446);translational initiation(GO:0006413);translational initiation(GO:0006413);translational initiation(GO:0006413);translational initiation(…
EXOC4	10	0	0.75	Exocyst complex component 4	exocytosis(GO:0006887);intracellular protein transport(GO:0006886)
FAM114A1	10	0.08	0.67	Protein NOXP20
FAM20B	10	0	0.83	Glycosaminoglycan xylosylkinase	positive regulation of protein targeting to mitochondrion(GO:1903955);phosphorylation(GO:0016310)
GMPR2	10	0	0.75	GMP reductase 2	purine nucleobase metabolic process(GO:0006144)
GOLPH3L	10	0.17	0.58	Golgi phosphoprotein 3-like	Golgi organization(GO:0007030);retrograde vesicle-mediated transport, Golgi to ER(GO:0006890);Golgi to plasma membrane protein transport(GO:0043001);positive regulation of protein secretion(GO:0050714);Golgi vesicle budding(GO:0048194)
GOSR2	10	0.42	0.42	Golgi SNAP receptor complex member 2	cellular process(GO:0009987);organelle organization(GO:0006996);protein localization(GO:0008104);protein targeting(GO:0006605);vesicle-mediated transport(GO:0016192)
GPR37	10	0.08	0.5	Prosaposin receptor GPR37	blood circulation(GO:0008015);cellular glucose homeostasis(GO:0001678);cellular process(GO:0009987);monosaccharide metabolic process(GO:0005996);muscle contraction(GO:0006936);nervous system development(GO:0007399);regulation of vasoconstriction(GO:0019229);response to stress(GO:0006950);sensory perception(GO:0007600)
IDH1	10	0.08	0.5	Isocitrate dehydrogenase [NADP] cytoplasmic	female gonad development(GO:0008585);response to oxidative stress(GO:0006979);glyoxylate cycle(GO:0006097);isocitrate metabolic process(GO:0006102);glutathione metabolic process(GO:0006749);isocitrate metabolic process(GO:0006102);tricarboxylic acid cycle(GO:0006099);isocitrate metabolic process(GO:0006102);NADPH regeneration(GO:0006740);2-oxoglutarate metabolic process(GO:0006103);2-oxoglutarate…
IFI27	10	1	0	Interferon alpha-inducible protein 27, mitochondrial	negative regulation of transcription from RNA polymerase II promoter(GO:0000122);type I interferon signaling pathway(GO:0060337);regulation of protein export from nucleus(GO:0046825);activation of cysteine-type endopeptidase activity involved in apoptotic process(GO:0006919);apoptotic signaling pathway(GO:0097190)

## Sheet: Table S3
Supplementary Table 3: Genes ranked after cumulative network connectivity and consensus SRG based on the weighted coexpression networks. Best connected and responding genes are MDM2 and DOCK5 (emphasized and underlined). Colors indicate overall up- (red) and down-regulation (blue) after Jonckheere trend analysis.
Symbol	Σlog(k.all)	#Sets (Anova)	Fraction Sets Up	Fraction Sets Down	Definition	GO Terms
MDM2	317.9	9	0.42	0.33	E3 ubiquitin-protein ligase Mdm2	cellular process(GO:0009987);nucleobase-containing compound metabolic process(GO:0006139)
DOCK5	217	9	0.08	0.42	Dedicator of cytokinesis protein 5	cellular component movement(GO:0006928);intracellular protein transport(GO:0006886);intracellular signal transduction(GO:0035556);phagocytosis(GO:0006909)
RNF213	239.8	8	0.33	0.42	E3 ubiquitin-protein ligase RNF213	protein polyubiquitination(GO:0000209);angiogenesis(GO:0001525);negative regulation of non-canonical Wnt signaling pathway(GO:2000051)
CFLAR	361.3	7	0.33	0.33	CASP8 and FADD-like apoptosis regulator	apoptotic process(GO:0006915);cell surface receptor signaling pathway(GO:0007166);regulation of biological process(GO:0050789);response to stimulus(GO:0050896)
FKBP1A	265.2	7	0.42	0.17	Peptidyl-prolyl cis-trans isomerase FKBP1A	cellular process(GO:0009987);cellular protein modification process(GO:0006464);protein folding(GO:0006457)
UBE2H	214.3	7	0.17	0.33	Ubiquitin-conjugating enzyme E2 H	catabolic process(GO:0009056);cellular process(GO:0009987);cellular protein modification process(GO:0006464);proteolysis(GO:0006508)
MAPK1	191.9	7	0.08	0.58	Mitogen-activated protein kinase 1	MAPK cascade(GO:0000165);cellular component movement(GO:0006928);immune system process(GO:0002376);mitosis(GO:0007067);response to stress(GO:0006950)
RPLP0	184.2	7	0.17	0.33	60S acidic ribosomal protein P0	translation(GO:0006412)
PGAP1	183.9	7	0.25	0.5	GPI inositol-deacylase	intracellular protein transport(GO:0006886);proteolysis(GO:0006508)
COBLL1	182.1	7	0.08	0.42	Cordon-bleu protein-like 1	cellular process(GO:0009987);cytoskeleton organization(GO:0007010);protein complex assembly(GO:0006461)
RPS2	302.9	6	0.58	0.25	40S ribosomal protein S2	nuclear-transcribed mRNA catabolic process, nonsense-mediated decay(GO:0000184);rRNAprocessing(GO:0006364);translation(GO:0006412)
BUB3	244.1	6	0.25	0.42	Mitotic checkpoint protein BUB3	RNA localization(GO:0006403);chromosome segregation(GO:0007059);mitosis(GO:0007067);nucleobase-containing compound metabolic process(GO:0006139)
RSU1	237.1	6	0.08	0.58	Ras suppressor protein 1	signal transduction(GO:0007165);positive regulation of cell-substrate adhesion (GO:0010811);positive regulation of GTPase activity (GO:0043547);regulation of cell-substrate adhesion(GO:0010810)
BMPR2	198.6	6	0.17	0.33	Bone morphogenetic protein receptor type-2	mesoderm development(GO:0007498);skeletal system development(GO:0001501)
COPA	184.6	6	0.17	0.42	Coatomer subunit alpha	cellular process(GO:0009987);intracellular protein transport(GO:0006886);protein localization(GO:0008104);vesicle-mediated transport(GO:0016192)
FGFR2	354.2	5	0	0.58	Fibroblast growth factor receptor 2	negative regulation of transcription from RNA polymerase II promoter(GO:0000122);MAPK cascade(GO:0000165);positive regulation of cell proliferation(GO:0008284);fibroblast growth factor receptor signaling pathway(GO:0008543)
ACTB	275.2	5	0.25	0.33	Actin, cytoplasmic 1	cellular component organization(GO:0016043);cytokinesis(GO:0000910);endocytosis(GO:0006897);exocytosis(GO:0006887);intracellular protein transport(GO:0006886);mitosis(GO:0007067)
TNK2	229.6	5	0.25	0.17	Tyrosine kinase non receptor 2	protein phosphorylation(GO:0006468);endocytosis(GO:0006897);transmembrane receptor protein tyrosine kinase signaling pathway(GO:0007169);phosphorylation(GO:0016310);cell migration(GO:0016477)
SF3A1	228.1	5	0	0.5	Splicing factor 3A subunit 1	RNA processing(GO:0006396)
ZMYM6	227.9	5	0.33	0.25	Zinc finger MYM-type protein 6	biosynthetic process(GO:0009058);cellular component morphogenesis(GO:0032989);cellular process(GO:0009987);cytoskeleton organization(GO:0007010);nitrogen compound metabolic process(GO:0006807);single-multicellular organism process(GO:0044707)
PTBP1	225.7	5	0	0.42	Polypyrimidine tract-binding protein 1	regulation of alternative mRNA splicing, via spliceosome(GO:0000381);mRNA splicing, via spliceosome(GO:0000398);mRNA processiong(GO:0006397);RNA splicing(GO:0008380)
CLIC4	183.8	5	0.17	0.42	Chloride intracellular channel protein 4	anion transport(GO:0006820);cellular amino acid metabolic process(GO:0006520);cellular process(GO:0009987);nitrogen compound metabolic process(GO:0006807);sulfur compound metabolic process(GO:0006790)
RPS10	386.8	4	0.42	0.17	40S ribosomal protein S10	cellular component biogenesis(GO:0044085);cellular process(GO:0009987);organelle organization(GO:0006996)
RPS3A	299	4	0.25	0.25	40S ribosomal protein S3a	nuclear-transcribed mRNA catabolic process, nonsense-mediated decay(GO:0000184);rRNA processing(GO:0006364);translation(GO:0006412)
RPL23A	201.6	4	0.25	0.25	60S ribosomal protein L23a	biosynthetic process(GO:0009058);cellular component biogenesis(GO:0044085);cellular process(GO:0009987);organelle organization(GO:0006996);translation(GO:0006412)
APC2	199.1	4	0.5	0	APC2, WNT signaling pathway regulator	microtubule cytoskeleton organization(GO:0000226);Wnt signaling pathway(GO:0016055);negative regulation of Wnt signaling pathway(GO:0030178)
RPL21	211.2	3	0.25	0.17	60S ribosomal protein L21	biosynthetic process(GO:0009058);cellular process(GO:0009987);translation(GO:0006412)
CYP4V2	202.7	3	0.08	0.42	Cytochrome P450 4V2	respiratory electron transport chain(GO:0022904);steroid metabolic process(GO:0008202)
RPS14	189.7	3	0.25	0.08	40S ribosomal protein S14	biosynthetic process(GO:0009058);cellular component biogenesis(GO:0044085);cellular process(GO:0009987);nitrogen compound metabolic process(GO:0006807);organelle organization(GO:0006996);rRNA metabolic process(GO:0016072);translation(GO:0006412)
YME1L1	241.3	2	0.17	0	ATP-dependent zinc metalloprotease YME1L1	catabolic process(GO:0009056);cellular process(GO:0009987);nitrogen compound metabolic process(GO:0006807);nucleobase-containing compound metabolic process(GO:0006139);phosphate-containing compound metabolic process(GO:0006796);proteolysis(GO:0006508)
NXF1	66	4	0.25	0.08	nuclear RNA export factor 1	RNA export from nucleus(GO:0006405);transport(GO:0006810);viral process(GO:0016032)

## Sheet: Table S4
Supplementary Table 4: DOCK5 correlated consensus gene sets and consensus network sizes. After Pearson correlation between DOCK5 and other genes in all of the datasets, using a cutoff of FDR ≤ 5%, the number of conserved correlations in the datasets are shown.
Table S4
Consensus	# DOCK5 neighbors	# Nodes	# Edges
12	0	24	14
11	8	312	275
10	110	1435	2757
9	500	3828	17330
8	1369	7538	87581
7	2994	10840	384785
6	5259	15852	1462656

## Sheet: Table S5
Supplementary Table 5: DOCK5 correlated consensus gene sets of the DOCK5 centered network. After Pearson correlation between DOCK5 and other genes in all of the datasets, using a cutoff of FDR ≤ 5%, the genes, consensus information, defintion and corresponding GO annotations are shown.
Symbol	Consensus	Definition	GO Terms
ABHD2	11	Abhydrolase domain-containing protein 2	response to wounding(GO:0009611);negative regulation of cell migration(GO:0030336);acrosome reaction(GO:0007340);steroid hormone mediated signaling pathway(GO:0043401);response to progesterone(GO:0032570);acylglycerol catabolic process(GO:0046464);sperm capacitation(GO:0048240)
ACAA2	11	Acetyl-CoA acyltransferase 2, mitochondrial	cholesterol biosynthetic process(GO:0006695);fatty acid beta-oxidation(GO:0006635);fatty acid beta-oxidation(GO:0006635);metabolic process(GO:0008152);cellular response to hypoxia(GO:0071456);negative regulation of mitochondrial outer membrane permeabilization involved in apoptotic signaling pathway(GO:1901029);metabolic process(GO:0008152);metabolic process(GO:0008152);negative regulation of mit…
CD47	11	Leukocyte surface antigen CD47	positive regulation of cell proliferation(GO:0008284);opsonization(GO:0008228);integrin-mediated signaling pathway(GO:0007229);cell adhesion(GO:0007155);extracellular matrix organization(GO:0030198);leukocyte migration(GO:0050900);positive regulation of cell-cell adhesion(GO:0022409);response to bacterium(GO:0009617);neutrophil degranulation(GO:0043312);positive regulation of T cell activation(GO…
DDX17	11	DEAD-box helicase 17	regulation of skeletal muscle cell differentiation(GO:2001014);alternative mRNA splicing, via spliceosome(GO:0000380);alternative mRNA splicing, via spliceosome(GO:0000380);defense response to virus(GO:0051607);epithelial to mesenchymal transition(GO:0001837);regulation of alternative mRNA splicing, via spliceosome(GO:0000381);RNA secondary structure unwinding(GO:0010501);transcription, DNA-templ…
KPNA4	11	Karyopherin subunit alpha 4	modulation by virus of host process(GO:0019054);NLS-bearing protein import into nucleus(GO:0006607);intracellular transport of virus(GO:0075733);response to hydrogen peroxide(GO:0042542)
NF2	11	Neurofibromin 2	ectoderm development(GO:0007398);negative regulation of protein kinase activity(GO:0006469);negative regulation of cell-matrix adhesion(GO:0001953);mesoderm formation(GO:0001707);regulation of gliogenesis(GO:0014013);negative regulation of DNA replication(GO:0008156);negative regulation of cell proliferation(GO:0008285);Schwann cell proliferation(GO:0014010);negative regulation of tyrosine phosph…
RUVBL1	11	RuvB-like 1	DNA repair(GO:0006281);transcription, DNA-templated(GO:0006351);DNA repair(GO:0006281);DNA recombination(GO:0006310);DNA repair(GO:0006281);cell cycle(GO:0007049);regulation of transcription from RNA polymerase II promoter(GO:0006357);CENP-A containing nucleosome assembly(GO:0034080);DNA repair(GO:0006281);spermatogenesis(GO:0007283);DNA duplex unwinding(GO:0032508);DNA duplex unwinding(GO:003250…
TGOLN2	11	Trans-Golgi network integral membrane protein 2	Golgi to endosome transport(GO:0006895);membrane organization(GO:0061024)
ABCE1	10	ATP-binding cassette sub-family E member 1	translational termination(GO:0006415);translational initiation(GO:0006413);ribosomal subunit export from nucleus(GO:0000054);transmembrane transport(GO:0055085);viral process(GO:0016032);negative regulation of endoribonuclease activity(GO:0060702)
AKAP13	10	A-kinase anchor protein 13	positive regulation of Rho protein signal transduction(GO:0035025);protein phosphorylation(GO:0006468);regulation of cardiac muscle hypertrophy(GO:0010611);protein phosphorylation(GO:0006468);heart development(GO:0007507);G-protein coupled receptor signaling pathway(GO:0007186);positive regulation of apoptotic process(GO:0043065);cardiac muscle cell differentiation(GO:0055007);intracellular signa…
ALDH5A1	10	Succinate-semialdehyde dehydrogenase, mitochondrial	gamma-aminobutyric acid catabolic process(GO:0009450);central nervous system development(GO:0007417);glucose metabolic process(GO:0006006);glutamate metabolic process(GO:0006536);glutathione metabolic process(GO:0006749);succinate metabolic process(GO:0006105);acetate metabolic process(GO:0006083);glutamine metabolic process(GO:0006541);galactosylceramide metabolic process(GO:0006681);glucosylcer…
AMMECR1	10	AMME syndrome candidate gene 1 protein	biological_process(GO:0008150)
ANKRD11	10	Ankyrin repeat domain-containing protein 11	tissue homeostasis(GO:0001894);in utero embryonic development(GO:0001701);multicellular organism growth(GO:0035264);face morphogenesis(GO:0060325);skeletal system morphogenesis(GO:0048705);odontogenesis of dentin-containing tooth(GO:0042475);bone development(GO:0060348)
ANTXR1	10	Anthrax toxin receptor 1	positive regulation of metallopeptidase activity(GO:1905050);negative regulation of extracellular matrix assembly(GO:1901202);substrate adhesion-dependent cell spreading(GO:0034446);blood vessel development(GO:0001568);actin cytoskeleton reorganization(GO:0031532);reproductive process(GO:0022414);signal transduction(GO:0007165)
ARMC8	10	Armadillo repeat-containing protein 8	neutrophil degranulation(GO:0043312)
ASCC3	10	Activating signal cointegrator 1 complex subunit 3	DNA dealkylation involved in DNA repair(GO:0006307);DNA dealkylation involved in DNA repair(GO:0006307);DNA dealkylation involved in DNA repair(GO:0006307);transcription, DNA-templated(GO:0006351);DNA duplex unwinding(GO:0032508);cell proliferation(GO:0008283);regulation of transcription, DNA-templated(GO:0006355)
ATMIN	10	ATM interactor	cellular response to DNA damage stimulus(GO:0006974);transcription, DNA-templated(GO:0006351);positive regulation of non-motile cilium assembly(GO:1902857);positive regulation of transcription, DNA-templated(GO:0045893);motile cilium assembly(GO:0044458)
BCLAF1	10	Bcl-2-associated transcription factor 1	negative regulation of transcription, DNA-templated(GO:0045892);negative regulation of transcription, DNA-templated(GO:0045892);negative regulation of transcription, DNA-templated(GO:0045892);negative regulation of transcription, DNA-templated(GO:0045892);transcription, DNA-templated(GO:0006351);positive regulation of apoptotic process(GO:0043065);apoptotic process(GO:0006915);apoptotic process(G…
C18orf25	10	Uncharacterized protein C18orf25	protein polyubiquitination(GO:0000209);protein ubiquitination involved in ubiquitin-dependent protein catabolic process(GO:0042787);proteasome-mediated ubiquitin-dependent protein catabolic process(GO:0043161)
CAND1	10	Cullin-associated NEDD8-dissociated protein 1	negative regulation of catalytic activity(GO:0043086);SCF complex assembly(GO:0010265);cell differentiation(GO:0030154);SCF complex assembly(GO:0010265);protein ubiquitination(GO:0016567);protein ubiquitination(GO:0016567);protein ubiquitination(GO:0016567);positive regulation of RNA polymerase II transcriptional preinitiation complex assembly(GO:0045899);neutrophil degranulation(GO:0043312)
CAPRIN1	10	Caprin-1	positive regulation of dendritic spine morphogenesis(GO:0061003);positive regulation of dendrite morphogenesis(GO:0050775);negative regulation of translation(GO:0017148)
CCDC50	10	Coiled-coil domain-containing protein 50	sensory perception of sound(GO:0007605)
CCDC88A	10	Coiled-coil domain containing 88A, girdin	activation of protein kinase B activity(GO:0032148);TOR signaling(GO:0031929);cytoplasmic microtubule organization(GO:0031122);DNA replication(GO:0006260);regulation of protein phosphorylation(GO:0001932);cytoskeleton-dependent intracellular transport(GO:0030705);regulation of DNA replication(GO:0006275);lamellipodium assembly(GO:0030032);cell migration(GO:0016477);regulation of neuron projection…
CCND1	10	G1/S-specific cyclin-D1	response to magnesium ion(GO:0032026);mitotic G1 DNA damage checkpoint(GO:0031571);G1/S transition of mitotic cell cycle(GO:0000082);endoplasmic reticulum unfolded protein response(GO:0030968);negative regulation of transcription from RNA polymerase II promoter(GO:0000122);G1/S transition of mitotic cell cycle(GO:0000082);protein phosphorylation(GO:0006468);negative regulation of transcription fr…
CD109	10	CD109 antigen	regulation of keratinocyte differentiation(GO:0045616);negative regulation of transforming growth factor beta receptor signaling pathway(GO:0030512);hair follicle development(GO:0001942);negative regulation of protein phosphorylation(GO:0001933);negative regulation of endopeptidase activity(GO:0010951);platelet degranulation(GO:0002576);negative regulation of endopeptidase activity(GO:0010951);ne…
CDC42	10	Cell division control protein 42 homolog	regulation of lamellipodium assembly(GO:0010591);blood coagulation(GO:0007596);establishment or maintenance of cell polarity(GO:0007163);sprouting angiogenesis(GO:0002040);nuclear migration(GO:0007097);cardiac conduction system development(GO:0003161);regulation of mitotic nuclear division(GO:0007088);Golgi organization(GO:0007030);keratinocyte development(GO:0003334);substantia nigra development…
CLCN3	10	H(+)/Cl(-) exchange transporter 3	chloride transmembrane transport(GO:1902476);endosomal lumen acidification(GO:0048388);negative regulation of cell volume(GO:0045794);regulation of pH(GO:0006885);transport(GO:0006810);chloride transport(GO:0006821);regulation of anion transmembrane transport(GO:1903959);chloride transport(GO:0006821);chloride transport(GO:0006821);chloride transport(GO:0006821);ion transmembrane transport(GO:003…
CLN8	10	Protein CLN8	somatic motor neuron differentiation(GO:0021523);lipid biosynthetic process(GO:0008610);regulation of cell size(GO:0008361);ceramide metabolic process(GO:0006672);phospholipid metabolic process(GO:0006644);age-dependent response to oxidative stress(GO:0001306);lysosome organization(GO:0007040);associative learning(GO:0008306);mitochondrial membrane organization(GO:0007006);lipid transport(GO:0006…
CTBP1	10	C-terminal-binding protein 1	negative regulation of histone acetylation(GO:0035067);negative regulation of transcription from RNA polymerase II promoter(GO:0000122);negative regulation of transcription from RNA polymerase II promoter(GO:0000122);positive regulation of histone deacetylation(GO:0031065);transcription, DNA-templated(GO:0006351);viral genome replication(GO:0019079);negative regulation of cell proliferation(GO:00…
CTSB	10	Cathepsin B	collagen catabolic process(GO:0030574);proteolysis(GO:0006508);proteolysis(GO:0006508);toll-like receptor signaling pathway(GO:0002224);regulation of apoptotic process(GO:0042981);epithelial cell differentiation(GO:0030855);collagen catabolic process(GO:0030574);proteolysis(GO:0006508);proteolysis(GO:0006508);viral entry into host cell(GO:0046718);decidualization(GO:0046697);neutrophil degranulat…
DKK3	10	Dickkopf-related protein 3	negative regulation of aldosterone biosynthetic process(GO:0032348);adrenal gland development(GO:0030325);regulation of transforming growth factor beta receptor signaling pathway(GO:0017015);Wnt signaling pathway(GO:0016055);anatomical structure morphogenesis(GO:0009653);negative regulation of canonical Wnt signaling pathway(GO:0090090);negative regulation of transcription, DNA-templated(GO:00458…
DNAJC1	10	DnaJ homolog subfamily C member 1	negative regulation of proteolysis(GO:0045861);positive regulation of ATPase activity(GO:0032781);protein folding(GO:0006457);regulation of translation(GO:0006417);regulation of protein secretion(GO:0050708)
EFNA5	10	Ephrin-A5	activation of transmembrane receptor protein tyrosine kinase activity(GO:0007171);positive regulation of protein phosphorylation(GO:0001934);ephrin receptor signaling pathway(GO:0048013);regulation of cell morphogenesis(GO:0022604);ephrin receptor signaling pathway(GO:0048013);regulation of cell-cell adhesion(GO:0022407);nervous system development(GO:0007399);retinal ganglion cell axon guidance(G…
EXOSC6	10	Exosome complex component MTR3	exonucleolytic nuclear-transcribed mRNA catabolic process involved in deadenylation-dependent decay(GO:0043928);regulation of mRNA stability(GO:0043488);regulation of mRNA stability(GO:0043488);regulation of mRNA stability(GO:0043488);U4 snRNA 3'-end processing(GO:0034475);rRNA processing(GO:0006364);nuclear-transcribed mRNA catabolic process, exonucleolytic, 3'-5'(GO:0034427);rRNA 3'-end process…
FAM135A	10	Protein FAM135A	cellular lipid metabolic process(GO:0044255)
FAM20B	10	Glycosaminoglycan xylosylkinase	positive regulation of protein targeting to mitochondrion(GO:1903955);phosphorylation(GO:0016310)
GALNT10	10	Polypeptide N-acetylgalactosaminyltransferase 10	protein O-linked glycosylation(GO:0006493);O-glycan processing(GO:0016266);O-glycan processing(GO:0016266);O-glycan processing(GO:0016266)
GALNT14	10	Polypeptide N-acetylgalactosaminyltransferase 14	O-glycan processing(GO:0016266)
GLB1	10	Beta-galactosidase	glycosaminoglycan catabolic process(GO:0006027);keratan sulfate catabolic process(GO:0042340);carbohydrate metabolic process(GO:0005975);galactose catabolic process(GO:0019388);glycosphingolipid metabolic process(GO:0006687);carbohydrate metabolic process(GO:0005975);neutrophil degranulation(GO:0043312);carbohydrate metabolic process(GO:0005975);carbohydrate metabolic process(GO:0005975);cellular…
GOLGA2	10	Golgin subfamily A member 2	protein glycosylation(GO:0006486);centrosome cycle(GO:0007098);ER to Golgi vesicle-mediated transport(GO:0006888);ER to Golgi vesicle-mediated transport(GO:0006888);centrosome cycle(GO:0007098);Golgi ribbon formation(GO:0090161);microtubule nucleation(GO:0007020);microtubule nucleation(GO:0007020);negative regulation of protein binding(GO:0032091);Golgi ribbon formation(GO:0090161);negative regul…
HDDC2	10	HD domain-containing protein 2
HP1BP3	10	Heterochromatin protein 1-binding protein 3	regulation of transcription, DNA-templated(GO:0006355);regulation of transcription, DNA-templated(GO:0006355);nucleosome assembly(GO:0006334);cellular response to hypoxia(GO:0071456);regulation of transcription, DNA-templated(GO:0006355);regulation of transcription, DNA-templated(GO:0006355);heterochromatin organization(GO:0070828);regulation of cell proliferation(GO:0042127);regulation of nucleu…
HSD17B12	10	Very-long-chain 3-oxoacyl-CoA reductase	fatty acid biosynthetic process(GO:0006633);extracellular matrix organization(GO:0030198);positive regulation of cell-substrate adhesion(GO:0010811);estrogen biosynthetic process(GO:0006703);long-chain fatty-acyl-CoA biosynthetic process(GO:0035338);oxidation-reduction process(GO:0055114);oxidation-reduction process(GO:0055114)
HSPA4	10	Heat shock 70 kDa protein 4	response to unfolded protein(GO:0006986);chaperone-mediated protein complex assembly(GO:0051131);protein import into mitochondrial outer membrane(GO:0045040)
ICMT	10	Protein-S-isoprenylcysteine O-methyltransferase	cellular protein modification process(GO:0006464);C-terminal protein methylation(GO:0006481);post-translational protein modification(GO:0043687);protein targeting to membrane(GO:0006612)
ITGAV	10	Integrin alpha-V	positive regulation of cell migration(GO:0030335);extracellular matrix organization(GO:0030198);cell migration(GO:0016477);angiogenesis(GO:0001525);cell-matrix adhesion(GO:0007160);vasculogenesis(GO:0001570);cell-matrix adhesion(GO:0007160);cell adhesion(GO:0007155);antigen processing and presentation of exogenous peptide antigen via MHC class I, TAP-dependent(GO:0002479);positive regulation of c…
ITM2C	10	Integral membrane protein 2C	neuron differentiation(GO:0030182);negative regulation of neuron projection development(GO:0010977);neuron differentiation(GO:0030182);positive regulation of extrinsic apoptotic signaling pathway(GO:2001238)
ITPRIPL2	10	Inositol 1,4,5-trisphosphate receptor-interacting protein-like 2
IVNS1ABP	10	Influenza virus NS1A-binding protein	negative regulation of intrinsic apoptotic signaling pathway(GO:2001243);response to virus(GO:0009615);RNA splicing(GO:0008380);transcription from RNA polymerase III promoter(GO:0006383)
KRT80	10	Keratin, type II cytoskeletal 80	keratinization(GO:0031424);cornification(GO:0070268)
LIF	10	Leukemia inhibitory factor	positive regulation of cell proliferation(GO:0008284);blood vessel remodeling(GO:0001974);embryo implantation(GO:0007566);positive regulation of peptidyl-tyrosine phosphorylation(GO:0050731);multicellular organism development(GO:0007275);immune response(GO:0006955);stem cell population maintenance(GO:0019827);positive regulation of tyrosine phosphorylation of Stat3 protein(GO:0042517);negative re…
LONP2	10	Lon protease homolog 2, peroxisomal	proteolysis(GO:0006508);regulation of fatty acid beta-oxidation(GO:0031998);protein processing(GO:0016485);misfolded or incompletely synthesized protein catabolic process(GO:0006515);response to organic cyclic compound(GO:0014070);peroxisome organization(GO:0007031);protein targeting to peroxisome(GO:0006625);protein catabolic process(GO:0030163);proteolysis(GO:0006508);proteolysis(GO:0006508);pr…
LPP	10	Lipoma-preferred partner	cell adhesion(GO:0007155);biological_process(GO:0008150)
LRRC14	10	Leucine-rich repeat-containing protein 14
MCCC1	10	Methylcrotonoyl-CoA carboxylase subunit alpha, mitochondrial	leucine catabolic process(GO:0006552);leucine catabolic process(GO:0006552);leucine catabolic process(GO:0006552);biotin metabolic process(GO:0006768);biotin metabolic process(GO:0006768);biotin metabolic process(GO:0006768);branched-chain amino acid catabolic process(GO:0009083);protein heterooligomerization(GO:0051291)
MDM2	10	E3 ubiquitin-protein ligase Mdm2	blood vessel remodeling(GO:0001974);negative regulation of transcription, DNA-templated(GO:0045892);blood vessel development(GO:0001568);negative regulation of transcription from RNA polymerase II promoter(GO:0000122);negative regulation of transcription from RNA polymerase II promoter(GO:0000122);viral process(GO:0016032);negative regulation of neuron projection development(GO:0010977);regulatio…
MICAL2	10	Protein-methionine sulfoxide oxidase MICAL2	actin filament depolymerization(GO:0030042);actin filament depolymerization(GO:0030042);cytoskeleton organization(GO:0007010);heart looping(GO:0001947);actin filament depolymerization(GO:0030042);heart development(GO:0007507);sulfur oxidation(GO:0019417);sulfur oxidation(GO:0019417);positive regulation of transcription via serum response element binding(GO:0010735);positive regulation of transcri…
MLLT4	10	Afadin	establishment of endothelial intestinal barrier(GO:0090557);signal transduction(GO:0007165);cell adhesion(GO:0007155);positive regulation of GTPase activity(GO:0043547);cell-cell signaling(GO:0007267);adherens junction organization(GO:0034332);adherens junction organization(GO:0034332);regulation of protein localization(GO:0032880);signal transduction(GO:0007165);signal transduction(GO:0007165);s…
MMS19	10	MMS19 nucleotide excision repair protein homolog	cellular response to DNA damage stimulus(GO:0006974);phosphorelay signal transduction system(GO:0000160);DNA metabolic process(GO:0006259);DNA repair(GO:0006281);transcription, DNA-templated(GO:0006351);nucleotide-excision repair(GO:0006289);nucleotide-excision repair(GO:0006289);iron-sulfur cluster assembly(GO:0016226);response to hormone(GO:0009725);chromosome segregation(GO:0007059);iron-sulfu…
MRPL46	10	39S ribosomal protein L46, mitochondrial	mitochondrial translational termination(GO:0070126);mitochondrial translational elongation(GO:0070125);biological_process(GO:0008150)
MT1X	10	Metallothionein-1X	response to metal ion(GO:0010038);cellular response to cadmium ion(GO:0071276);negative regulation of growth(GO:0045926);cellular response to erythropoietin(GO:0036018);cellular response to zinc ion(GO:0071294)
MTR	10	Methionine synthase	methionine biosynthetic process(GO:0009086);cellular response to nitric oxide(GO:0071732);sulfur amino acid metabolic process(GO:0000096);cobalamin metabolic process(GO:0009235);response to axon injury(GO:0048678);methionine biosynthetic process(GO:0009086);nervous system development(GO:0007399);cobalamin metabolic process(GO:0009235);pteridine-containing compound metabolic process(GO:0042558);me…
MYLIP	10	E3 ubiquitin-protein ligase MYLIP	positive regulation of protein catabolic process(GO:0045732);protein ubiquitination involved in ubiquitin-dependent protein catabolic process(GO:0042787);nervous system development(GO:0007399);cholesterol homeostasis(GO:0042632);movement of cell or subcellular component(GO:0006928);protein polyubiquitination(GO:0000209);negative regulation of low-density lipoprotein particle clearance(GO:0010989)…
MYO5A	10	Unconventional myosin-Va	long-chain fatty acid biosynthetic process(GO:0042759);myelination(GO:0042552);exocytosis(GO:0006887);transport(GO:0006810);melanin biosynthetic process(GO:0042438);actin filament-based movement(GO:0030048);post-Golgi vesicle-mediated transport(GO:0006892);vesicle-mediated transport(GO:0016192);visual perception(GO:0007601);chemical synaptic transmission(GO:0007268);melanocyte differentiation(GO:…
NDUFS1	10	NADH-ubiquinone oxidoreductase 75 kDa subunit, mitochondrial	apoptotic mitochondrial changes(GO:0008637);mitochondrial electron transport, NADH to ubiquinone(GO:0006120);mitochondrial electron transport, NADH to ubiquinone(GO:0006120);cellular respiration(GO:0045333);mitochondrial respiratory chain complex I assembly(GO:0032981);reactive oxygen species metabolic process(GO:0072593);cellular respiration(GO:0045333);regulation of mitochondrial membrane poten…
NFIB	10	Nuclear factor 1 B-type	transcription, DNA-templated(GO:0006351);salivary gland cavitation(GO:0060662);Type II pneumocyte differentiation(GO:0060510);glial cell differentiation(GO:0010001);transcription from RNA polymerase II promoter(GO:0006366);DNA replication(GO:0006260);chondrocyte differentiation(GO:0002062);hindbrain development(GO:0030902);Type I pneumocyte differentiation(GO:0060509);anterior commissure morphoge…
NOC3L	10	Nucleolar complex protein 3 homolog	fat cell differentiation(GO:0045444)
OXSR1	10	Serine/threonine-protein kinase OSR1	response to oxidative stress(GO:0006979);protein phosphorylation(GO:0006468);negative regulation of rubidium ion transmembrane transporter activity(GO:2000687);peptidyl-threonine phosphorylation(GO:0018107);signal transduction by protein phosphorylation(GO:0023014);negative regulation of potassium ion transmembrane transporter activity(GO:1901017);cellular hypotonic response(GO:0071476);intracell…
PATZ1	10	POZ-, AT hook-, and zinc finger-containing protein 1	transcription from RNA polymerase II promoter(GO:0006366);regulation of transcription, DNA-templated(GO:0006355);T cell differentiation(GO:0030217);male gonad development(GO:0008584);spermatogenesis(GO:0007283);negative regulation of transcription, DNA-templated(GO:0045892);positive regulation of transcription from RNA polymerase II promoter(GO:0045944)
PCM1	10	Pericentriolar material 1 protein	cytoplasmic microtubule organization(GO:0031122);cytoplasmic microtubule organization(GO:0031122);interkinetic nuclear migration(GO:0022027);centrosome cycle(GO:0007098);neuron migration(GO:0001764);G2/M transition of mitotic cell cycle(GO:0000086);protein localization to centrosome(GO:0071539);cilium assembly(GO:0060271);microtubule anchoring(GO:0034453);microtubule anchoring at centrosome(GO:00…
PCYOX1	10	Prenylcysteine oxidase 1	prenylated protein catabolic process(GO:0030327);prenylcysteine catabolic process(GO:0030328);prenylated protein catabolic process(GO:0030327);prenylcysteine catabolic process(GO:0030328);prenylcysteine metabolic process(GO:0030329);chloride transmembrane transport(GO:1902476);ATP hydrolysis coupled anion transmembrane transport(GO:0099133);oxidation-reduction process(GO:0055114);prenylcysteine c…
PDCD6IP	10	Programmed cell death 6-interacting protein	regulation of centrosome duplication(GO:0010824);apoptotic process(GO:0006915);ubiquitin-independent protein catabolic process via the multivesicular body sorting pathway(GO:0090611);cell separation after cytokinesis(GO:0000920);actomyosin contractile ring assembly(GO:0000915);multivesicular body assembly(GO:0036258);regulation of membrane permeability(GO:0090559);viral life cycle(GO:0019058);pro…
PDK3	10	[Pyruvate dehydrogenase (acetyl-transferring)] kinase isozyme 3, mitochondrial	regulation of reactive oxygen species metabolic process(GO:2000377);hypoxia-inducible factor-1alpha signaling pathway(GO:0097411);cellular response to fatty acid(GO:0071398);cellular response to glucose stimulus(GO:0071333);glucose metabolic process(GO:0006006);peroxisome proliferator activated receptor signaling pathway(GO:0035357);regulation of acetyl-CoA biosynthetic process from pyruvate(GO:0…
PHF19	10	PHD finger protein 19	transcription, DNA-templated(GO:0006351);positive regulation of histone H3-K27 methylation(GO:0061087);negative regulation of gene expression, epigenetic(GO:0045814);covalent chromatin modification(GO:0016569);regulation of transcription, DNA-templated(GO:0006355);positive regulation of histone H3-K27 methylation(GO:0061087);stem cell differentiation(GO:0048863);stem cell population maintenance(G…
PML	10	Protein PML	regulation of calcium ion transport into cytosol(GO:0010522);response to gamma radiation(GO:0010332);response to UV(GO:0009411);intrinsic apoptotic signaling pathway in response to oxidative stress(GO:0008631);transcription, DNA-templated(GO:0006351);regulation of transcription, DNA-templated(GO:0006355);regulation of protein phosphorylation(GO:0001932);response to hypoxia(GO:0001666);DNA damage …
PPFIBP1	10	Liprin-beta-1	cell adhesion(GO:0007155)
PPP2R1B	10	Serine/threonine-protein phosphatase 2A 65 kDa regulatory subunit A beta isoform	apoptotic process involved in morphogenesis(GO:0060561);positive regulation of extrinsic apoptotic signaling pathway in absence of ligand(GO:2001241)
PSME3	10	Proteasome activator complex subunit 3	stimulatory C-type lectin receptor signaling pathway(GO:0002223);protein polyubiquitination(GO:0000209);T cell receptor signaling pathway(GO:0050852);MAPK cascade(GO:0000165);regulation of cellular amino acid metabolic process(GO:0006521);antigen processing and presentation of exogenous peptide antigen via MHC class I, TAP-dependent(GO:0002479);regulation of mRNA stability(GO:0043488);anaphase-pr…
RBM28	10	RNA-binding protein 28	RNA splicing(GO:0008380);mRNA processing(GO:0006397)
RUNDC1	10	RUN domain-containing protein 1	intracellular protein transport(GO:0006886);activation of GTPase activity(GO:0090630);regulation of vesicle fusion(GO:0031338)
RYBP	10	RING1 and YY1-binding protein	apoptotic process(GO:0006915);transcription, DNA-templated(GO:0006351);negative regulation of transcription from RNA polymerase II promoter(GO:0000122);histone H2A monoubiquitination(GO:0035518);multicellular organism development(GO:0007275)
SAV1	10	Protein salvador homolog 1	hippo signaling(GO:0035329);positive regulation of apoptotic process(GO:0043065);hair follicle development(GO:0001942);hippo signaling(GO:0035329);keratinocyte differentiation(GO:0030216);apoptotic process(GO:0006915);negative regulation of epithelial cell proliferation(GO:0050680);positive regulation of fat cell differentiation(GO:0045600);lung epithelial cell differentiation(GO:0060487);protein…
SCO1	10	Protein SCO1 homolog, mitochondrial	respiratory chain complex IV assembly(GO:0008535);cellular copper ion homeostasis(GO:0006878);copper ion transport(GO:0006825);generation of precursor metabolites and energy(GO:0006091);mitochondrial respiratory chain complex IV assembly(GO:0033617);negative regulation of proteasomal protein catabolic process(GO:1901799)
SF3B3	10	Splicing factor 3B subunit 3	mRNA splicing, via spliceosome(GO:0000398);mRNA splicing, via spliceosome(GO:0000398);mRNA splicing, via spliceosome(GO:0000398);mRNA splicing, via spliceosome(GO:0000398);RNA splicing, via transesterification reactions(GO:0000375);protein complex assembly(GO:0006461);mRNA processing(GO:0006397);RNA splicing(GO:0008380);negative regulation of protein catabolic process(GO:0042177)
SHMT1	10	Serine hydroxymethyltransferase, cytosolic	tetrahydrofolate metabolic process(GO:0046653);dTMP biosynthetic process(GO:0006231);carnitine biosynthetic process(GO:0045329);L-serine catabolic process(GO:0006565);tetrahydrofolate interconversion(GO:0035999);L-serine metabolic process(GO:0006563);glycine metabolic process(GO:0006544);purine nucleobase biosynthetic process(GO:0009113);tetrahydrofolate interconversion(GO:0035999);glycine biosyn…
SLC11A2	10	Natural resistance-associated macrophage protein 2	hydrogen ion transmembrane transport(GO:1902600);cobalt ion transport(GO:0006824);manganese ion transmembrane transport(GO:0071421);heme biosynthetic process(GO:0006783);manganese ion transport(GO:0006828);copper ion transport(GO:0006825);ferrous iron transport(GO:0015684);ferrous iron import(GO:0070627);cellular iron ion homeostasis(GO:0006879);response to iron ion(GO:0010039);response to iron i…
SLC19A1	10	Folate transporter 1	methotrexate transport(GO:0051958);folic acid metabolic process(GO:0046655);folic acid transport(GO:0015884);folic acid transport(GO:0015884);folic acid transport(GO:0015884);reduced folate transmembrane transport(GO:0098838);methotrexate transport(GO:0051958);folic acid transport(GO:0015884);folic acid transport(GO:0015884);folic acid transport(GO:0015884);folic acid transport(GO:0015884);methot…
SLC38A10	10	Putative sodium-coupled neutral amino acid transporter 10	bone development(GO:0060348);sodium ion transport(GO:0006814);amino acid transmembrane transport(GO:0003333)
SLC7A5	10	Large neutral amino acids transporter small subunit 1	tryptophan catabolic process(GO:0006569);cellular amino acid metabolic process(GO:0006520);nervous system development(GO:0007399);amino acid transmembrane transport(GO:0003333);amino acid transport(GO:0006865);transport(GO:0006810);neutral amino acid transport(GO:0015804);L-alpha-amino acid transmembrane transport(GO:1902475);leukocyte migration(GO:0050900);cell differentiation(GO:0030154)
SMAD3	10	Mothers against decapentaplegic homolog 3	positive regulation of epithelial to mesenchymal transition(GO:0010718);positive regulation of alkaline phosphatase activity(GO:0010694);positive regulation of gene expression(GO:0010628);negative regulation of transcription from RNA polymerase II promoter(GO:0000122);heart looping(GO:0001947);ureteric bud development(GO:0001657);liver development(GO:0001889);negative regulation of transcription …
SNX19	10	Sorting nexin-19	chondrocyte differentiation(GO:0002062);exocytosis(GO:0006887);insulin secretion(GO:0030073);dense core granule maturation(GO:1990502)
SNX8	10	Sorting nexin-8	vesicle organization(GO:0016050);endocytosis(GO:0006897);intracellular protein transport(GO:0006886);early endosome to Golgi transport(GO:0034498)
SOCS6	10	Suppressor of cytokine signaling 6	negative regulation of protein kinase activity(GO:0006469);defense response(GO:0006952);JAK-STAT cascade(GO:0007259);cytokine-mediated signaling pathway(GO:0019221)
SPAG9	10	C-Jun-amino-terminal kinase-interacting protein 4	spermatogenesis(GO:0007283);activation of JUN kinase activity(GO:0007257);retrograde transport, endosome to Golgi(GO:0042147);positive regulation of cell migration(GO:0030335);negative regulation of protein homodimerization activity(GO:0090074);positive regulation of neuron differentiation(GO:0045666);protein homooligomerization(GO:0051260);positive regulation of muscle cell differentiation(GO:00…
SPEN	10	Msx2-interacting protein	negative regulation of transcription from RNA polymerase II promoter(GO:0000122);negative regulation of transcription, DNA-templated(GO:0045892);mRNA splicing, via spliceosome(GO:0000398);viral process(GO:0016032);Notch signaling pathway(GO:0007219);transcription, DNA-templated(GO:0006351);positive regulation of neurogenesis(GO:0050769)
SREBF1	10	Sterol regulatory element-binding protein 1	circadian rhythm(GO:0007623);aging(GO:0007568);lipid metabolic process(GO:0006629);regulation of transcription from RNA polymerase II promoter(GO:0006357);regulation of heart rate by chemical signal(GO:0003062);negative regulation of transcription from RNA polymerase II promoter(GO:0000122);response to progesterone(GO:0032570);response to glucose(GO:0009749);cholesterol metabolic process(GO:00082…
SURF4	10	Surfeit locus protein 4	Golgi organization(GO:0007030);retrograde vesicle-mediated transport, Golgi to ER(GO:0006890);positive regulation of organelle organization(GO:0010638);neutrophil degranulation(GO:0043312)
SYNE2	10	Nesprin-2	cytoskeletal anchoring at nuclear membrane(GO:0090286);cytoskeletal anchoring at nuclear membrane(GO:0090286);cytoskeletal anchoring at nuclear membrane(GO:0090286);nuclear migration(GO:0007097);nuclear envelope organization(GO:0006998);nuclear migration along microfilament(GO:0031022);establishment or maintenance of cell polarity(GO:0007163);positive regulation of cell migration(GO:0030335);nucl…
THSD4	10	Thrombospondin type-1 domain-containing protein 4	elastic fiber assembly(GO:0048251);proteolysis(GO:0006508);proteolysis(GO:0006508)
TMEM106B	10	Transmembrane protein 106B	lysosome organization(GO:0007040);dendrite morphogenesis(GO:0048813);lysosome localization(GO:0032418);lysosomal transport(GO:0007041);positive regulation of dendrite development(GO:1900006)
TMEM107	10	Transmembrane protein 107	protein localization to ciliary transition zone(GO:1904491);cilium assembly(GO:0060271);embryonic digit morphogenesis(GO:0042733);neural tube patterning(GO:0021532);biological_process(GO:0008150);non-motile cilium assembly(GO:1905515)
TNFAIP1	10	BTB/POZ domain-containing adapter for CUL3-mediated RhoA degradation protein 2	protein homooligomerization(GO:0051260);protein homooligomerization(GO:0051260);protein homooligomerization(GO:0051260);apoptotic process(GO:0006915);DNA replication(GO:0006260);immune response(GO:0006955);protein ubiquitination(GO:0016567);positive regulation of DNA replication(GO:0045740);cell migration(GO:0016477);embryo development(GO:0009790);protein ubiquitination(GO:0016567);proteasome-med…
TNRC18	10	Trinucleotide repeat-containing gene 18 protein	heterochromatin assembly(GO:0031507);chromatin silencing(GO:0006342)
TPM3	10	Tropomyosin alpha-3 chain	movement of cell or subcellular component(GO:0006928);actin filament organization(GO:0007015);muscle contraction(GO:0006936);muscle contraction(GO:0006936);muscle filament sliding(GO:0030049)
TRAM2	10	Translocating chain-associated membrane protein 2	protein transport(GO:0015031);protein insertion into ER membrane(GO:0045048);collagen biosynthetic process(GO:0032964)
TSN	10	Translin	RNA metabolic process(GO:0016070);nucleic acid phosphodiester bond hydrolysis(GO:0090305);nucleic acid phosphodiester bond hydrolysis(GO:0090305);gene silencing by RNA(GO:0031047);RNA metabolic process(GO:0016070);DNA recombination(GO:0006310);RNA metabolic process(GO:0016070)
TSPAN14	10	Tetraspanin-14	protein maturation(GO:0051604);positive regulation of Notch signaling pathway(GO:0045747);neutrophil degranulation(GO:0043312);establishment of protein localization to plasma membrane(GO:0090002);establishment of protein localization to plasma membrane(GO:0090002)
WDR4	10	tRNA (guanine-N(7)-)-methyltransferase non-catalytic subunit WDR4	tRNA modification(GO:0006400);RNA (guanine-N7)-methylation(GO:0036265)
XPR1	10	Xenotropic and polytropic retrovirus receptor 1	response to virus(GO:0009615);G-protein coupled receptor signaling pathway(GO:0007186);cellular phosphate ion homeostasis(GO:0030643);viral entry into host cell(GO:0046718);phosphate ion transmembrane transport(GO:0035435)
ZFAND5	10	AN1-type zinc finger protein 5	in utero embryonic development(GO:0001701);biological_process(GO:0008150);face development(GO:0060324);respiratory system process(GO:0003016);vasculature development(GO:0001944);fibroblast migration(GO:0010761);smooth muscle tissue development(GO:0048745);skeletal system morphogenesis(GO:0048705);platelet-derived growth factor receptor signaling pathway(GO:0048008)
ABCF2	9	ATP-binding cassette sub-family F member 2	transport(GO:0006810)
ABL1	9	Tyrosine-protein kinase ABL1	peptidyl-tyrosine phosphorylation(GO:0018108);regulation of autophagy(GO:0010506);post-embryonic development(GO:0009791);neural tube closure(GO:0001843);mitotic cell cycle(GO:0000278);positive regulation of cytosolic calcium ion concentration(GO:0007204);B-1 B cell homeostasis(GO:0001922);transitional one stage B cell differentiation(GO:0002333);mismatch repair(GO:0006298);B cell proliferation in…
ACAT2	9	Acetyl-CoA acetyltransferase, cytosolic	lipid metabolic process(GO:0006629);fatty acid beta-oxidation(GO:0006635);cholesterol biosynthetic process(GO:0006695)
ACO1	9	Cytoplasmic aconitate hydratase	tricarboxylic acid cycle(GO:0006099);citrate metabolic process(GO:0006101);citrate metabolic process(GO:0006101);response to iron(II) ion(GO:0010040);citrate metabolic process(GO:0006101);post-embryonic development(GO:0009791);cellular iron ion homeostasis(GO:0006879);regulation of translation(GO:0006417);intestinal absorption(GO:0050892)
ADAM10	9	Disintegrin and metalloproteinase domain-containing protein 10	negative regulation of cell adhesion(GO:0007162);negative regulation of cell adhesion(GO:0007162);membrane protein ectodomain proteolysis(GO:0006509);protein phosphorylation(GO:0006468);in utero embryonic development(GO:0001701);membrane protein ectodomain proteolysis(GO:0006509);membrane protein ectodomain proteolysis(GO:0006509);membrane protein ectodomain proteolysis(GO:0006509);membrane prote…
ADAM8	9	Disintegrin and metalloproteinase domain-containing protein 8	single organismal cell-cell adhesion(GO:0016337);cell morphogenesis(GO:0000902);positive regulation of protein processing(GO:0010954);inflammatory response(GO:0006954);angiogenesis(GO:0001525);proteolysis(GO:0006508);positive regulation of acute inflammatory response(GO:0002675);leukocyte migration involved in inflammatory response(GO:0002523);negative regulation of neuron apoptotic process(GO:00…
ADAR	9	Double-stranded RNA-specific adenosine deaminase	type I interferon signaling pathway(GO:0060337);adenosine to inosine editing(GO:0006382);hematopoietic progenitor cell differentiation(GO:0002244);in utero embryonic development(GO:0001701);osteoblast differentiation(GO:0001649);adenosine to inosine editing(GO:0006382);somatic diversification of immune receptors via somatic mutation(GO:0002566);adenosine to inosine editing(GO:0006382);adenosine t…
ADH5	9	Alcohol dehydrogenase class-3	response to nitrosative stress(GO:0051409);ethanol oxidation(GO:0006069);respiratory system process(GO:0003016);retinoid metabolic process(GO:0001523);response to redox state(GO:0051775);peptidyl-cysteine S-nitrosylation(GO:0018119);formaldehyde catabolic process(GO:0046294);positive regulation of blood pressure(GO:0045777);response to lipopolysaccharide(GO:0032496);oxidation-reduction process(GO…
ADNP2	9	ADNP homeobox protein 2	cellular response to oxidative stress(GO:0034599);positive regulation of cell growth(GO:0030307);neuron differentiation(GO:0030182);regulation of transcription, DNA-templated(GO:0006355);transcription, DNA-templated(GO:0006351);cellular response to retinoic acid(GO:0071300);negative regulation of cell death(GO:0060548)
AFF4	9	AF4/FMR2 family member 4	regulation of transcription, DNA-templated(GO:0006355);transcription from RNA polymerase II promoter(GO:0006366);transcription elongation from RNA polymerase II promoter(GO:0006368);spermatid development(GO:0007286);transcription elongation from RNA polymerase II promoter(GO:0006368)
AGAP3	9	Arf-GAP with GTPase, ANK repeat and PH domain-containing protein 3	signal transduction(GO:0007165);positive regulation of GTPase activity(GO:0043547);signal transduction(GO:0007165);signal transduction(GO:0007165);positive regulation of GTPase activity(GO:0043547)
AK2	9	Adenylate kinase 2, mitochondrial	nucleotide phosphorylation(GO:0046939);nucleotide phosphorylation(GO:0046939);nucleobase-containing small molecule interconversion(GO:0015949);ADP biosynthetic process(GO:0006172);nucleobase-containing compound metabolic process(GO:0006139);ATP metabolic process(GO:0046034);nucleobase-containing compound metabolic process(GO:0006139);nucleotide phosphorylation(GO:0046939);ADP biosynthetic process…
AKIRIN1	9	Akirin-1	protein binding(GO:0005515)
AKT3	9	RAC-gamma serine/threonine-protein kinase	protein phosphorylation(GO:0006468);mitochondrial genome maintenance(GO:0000002);positive regulation of cell size(GO:0045793);signal transduction(GO:0007165);intracellular signal transduction(GO:0035556);positive regulation of TOR signaling(GO:0032008);peptidyl-serine phosphorylation(GO:0018105);homeostasis of number of cells within a tissue(GO:0048873);brain morphogenesis(GO:0048854)
ALDH2	9	Aldehyde dehydrogenase, mitochondrial	carbohydrate metabolic process(GO:0005975);alcohol metabolic process(GO:0006066);oxidation-reduction process(GO:0055114);ethanol oxidation(GO:0006069);ethanol catabolic process(GO:0006068)
ALG1	9	Chitobiosyldiphosphodolichol beta-mannosyltransferase	protein glycosylation(GO:0006486);protein glycosylation(GO:0006486);dolichol-linked oligosaccharide biosynthetic process(GO:0006488);mannosylation(GO:0097502);mannosylation(GO:0097502)
ANAPC4	9	Anaphase-promoting complex subunit 4	negative regulation of ubiquitin-protein ligase activity involved in mitotic cell cycle(GO:0051436);anaphase-promoting complex-dependent catabolic process(GO:0031145);regulation of mitotic metaphase/anaphase transition(GO:0030071);anaphase-promoting complex-dependent catabolic process(GO:0031145);protein ubiquitination involved in ubiquitin-dependent protein catabolic process(GO:0042787);protein …
ANKH	9	Progressive ankylosis protein homolog	regulation of bone mineralization(GO:0030500);regulation of bone mineralization(GO:0030500);locomotory behavior(GO:0007626);skeletal system development(GO:0001501);transmembrane transport(GO:0055085);phosphate ion transmembrane transport(GO:0035435);inorganic diphosphate transport(GO:0030505);phosphate ion transmembrane transport(GO:0035435)
AP1G1	9	AP-1 complex subunit gamma-1	vesicle-mediated transport(GO:0016192);vesicle-mediated transport(GO:0016192);vesicle-mediated transport(GO:0016192);vesicle-mediated transport(GO:0016192);vesicle-mediated transport(GO:0016192);endosome to melanosome transport(GO:0035646);melanosome organization(GO:0032438);antigen processing and presentation of exogenous peptide antigen via MHC class II(GO:0019886);intracellular protein transpo…
APLP2	9	Amyloid-like protein 2	negative regulation of endopeptidase activity(GO:0010951);platelet degranulation(GO:0002576);G-protein coupled receptor signaling pathway(GO:0007186)
APTX	9	Aprataxin	cellular response to DNA damage stimulus(GO:0006974);DNA ligation(GO:0006266);single strand break repair(GO:0000012);regulation of protein stability(GO:0031647);dephosphorylation(GO:0016311);DNA repair(GO:0006281);response to hydrogen peroxide(GO:0042542);DNA repair(GO:0006281);single strand break repair(GO:0000012);nucleic acid phosphodiester bond hydrolysis(GO:0090305);double-strand break repai…
ARF6	9	ADP-ribosylation factor 6	small GTPase mediated signal transduction(GO:0007264);cell adhesion(GO:0007155);cell cycle(GO:0007049);hepatocyte apoptotic process(GO:0097284);movement of cell or subcellular component(GO:0006928);liver development(GO:0001889);establishment of epithelial cell polarity(GO:0090162);protein transport(GO:0015031);vesicle-mediated transport(GO:0016192);protein localization to cell surface(GO:0034394)…
ARFIP1	9	Arfaptin-1	regulation of protein secretion(GO:0050708);regulation of Arp2/3 complex-mediated actin nucleation(GO:0034315);intracellular protein transport(GO:0006886)
ARL4A	9	ADP-ribosylation factor-like protein 4A	brown fat cell differentiation(GO:0050873);small GTPase mediated signal transduction(GO:0007264)
ASPHD1	9	Aspartate beta-hydroxylase domain-containing protein 1	peptidyl-amino acid modification(GO:0018193);oxidation-reduction process(GO:0055114);peptidyl-amino acid modification(GO:0018193);peptidyl-amino acid modification(GO:0018193)
ASPM	9	Abnormal spindle-like microcephaly-associated protein	negative regulation of asymmetric cell division(GO:0045769);spindle organization(GO:0007051);negative regulation of neuron differentiation(GO:0045665);positive regulation of neuroblast proliferation(GO:0002052);neuron migration(GO:0001764);spermatogenesis(GO:0007283);cerebral cortex development(GO:0021987);forebrain neuroblast division(GO:0021873);male gonad development(GO:0008584);developmental …
ATAD1	9	ATPase family AAA domain-containing protein 1	positive regulation of receptor internalization(GO:0002092);learning(GO:0007612);negative regulation of synaptic transmission, glutamatergic(GO:0051967);memory(GO:0007613)
ATAD2	9	ATPase family AAA domain-containing protein 2	regulation of transcription, DNA-templated(GO:0006355);regulation of transcription from RNA polymerase II promoter(GO:0006357);transcription, DNA-templated(GO:0006351);chromatin organization(GO:0006325);negative regulation of chromatin silencing(GO:0031936);chromatin organization(GO:0006325);positive regulation of transcription from RNA polymerase II promoter(GO:0045944);positive regulation of tr…
ATP6V0A2	9	V-type proton ATPase 116 kDa subunit a isoform 2	insulin receptor signaling pathway(GO:0008286);vacuolar acidification(GO:0007035);immune response(GO:0006955);ATP hydrolysis coupled proton transport(GO:0015991);regulation of macroautophagy(GO:0016241);ATP hydrolysis coupled proton transport(GO:0015991);ATP hydrolysis coupled proton transport(GO:0015991);ATP synthesis coupled proton transport(GO:0015986);transferrin transport(GO:0033572);phagoso…
ATP9B	9	Probable phospholipid-transporting ATPase IIB	phospholipid translocation(GO:0045332);phospholipid translocation(GO:0045332);phospholipid translocation(GO:0045332);endocytosis(GO:0006897);retrograde vesicle-mediated transport, Golgi to ER(GO:0006890);phospholipid translocation(GO:0045332);phospholipid translocation(GO:0045332);establishment of protein localization to Golgi(GO:0072600);phospholipid translocation(GO:0045332);phospholipid transl…
ATXN10	9	Ataxin-10	protein homotrimerization(GO:0070207);cilium assembly(GO:0060271);neuron projection development(GO:0031175);nervous system development(GO:0007399)
ATXN7L3B	9	Putative ataxin-7-like protein 3B
B3GALNT2	9	UDP-GalNAc:beta-1,3-N-acetylgalactosaminyltransferase 2	protein O-linked glycosylation(GO:0006493);protein glycosylation(GO:0006486);protein glycosylation(GO:0006486);protein O-linked glycosylation(GO:0006493)
BAIAP2	9	Brain-specific angiogenesis inhibitor 1-associated protein 2	cellular response to epidermal growth factor stimulus(GO:0071364);positive regulation of dendritic spine morphogenesis(GO:0061003);plasma membrane organization(GO:0007009);brain development(GO:0007420);axonogenesis(GO:0007409);actin crosslink formation(GO:0051764);insulin receptor signaling pathway(GO:0008286);dendrite development(GO:0016358);positive regulation of actin filament polymerization(G…
BBS1	9	Bardet-Biedl syndrome 1 protein	non-motile cilium assembly(GO:1905515);non-motile cilium assembly(GO:1905515);retina homeostasis(GO:0001895);photoreceptor cell maintenance(GO:0045494);non-motile cilium assembly(GO:1905515);Golgi to plasma membrane protein transport(GO:0043001);visual perception(GO:0007601);response to stimulus(GO:0050896);non-motile cilium assembly(GO:1905515);protein localization to cilium(GO:0061512);cilium a…
BTBD7	9	BTB/POZ domain-containing protein 7	regulation of branching involved in salivary gland morphogenesis(GO:0060693);multicellular organism development(GO:0007275)
BTN3A2	9	Butyrophilin subfamily 3 member A2	interferon-gamma secretion(GO:0072643);T cell mediated immunity(GO:0002456)
C16orf58	9	RUS1 family protein C16orf58
C19orf33	9	Immortalization up-regulated protein	biological_process(GO:0008150)
C19orf70	9	Uncharacterized protein C19orf70	NA
C1orf106	9	Uncharacterized protein C1orf106
C1orf116	9	Specifically androgen-regulated gene protein	biological_process(GO:0008150)
C1orf52	9	UPF0690 protein C1orf52
C2orf47	9	Uncharacterized protein C2orf47, mitochondrial	mitochondrial calcium ion homeostasis(GO:0051560);mitochondrial calcium uptake(GO:0036444);protein insertion into mitochondrial membrane(GO:0051204);protein insertion into mitochondrial membrane from inner side(GO:0032979);inner mitochondrial membrane organization(GO:0007007);mitochondrial respiratory chain complex IV biogenesis(GO:0097034);mitochondrial respiratory chain complex III biogenesis(G…
C8orf33	9	UPF0488 protein C8orf33
C9orf156	9	Nef-associated protein 1	tRNA methylation(GO:0030488)
CALR	9	Calreticulin	peptide antigen assembly with MHC class I protein complex(GO:0002502);antigen processing and presentation of exogenous peptide antigen via MHC class I, TAP-dependent(GO:0002479);antigen processing and presentation of peptide antigen via MHC class I(GO:0002474);negative regulation of transcription from RNA polymerase II promoter(GO:0000122);cellular calcium ion homeostasis(GO:0006874);regulation o…
CARD10	9	Caspase recruitment domain-containing protein 10	activation of NF-kappaB-inducing kinase activity(GO:0007250);protein complex assembly(GO:0006461);activation of NF-kappaB-inducing kinase activity(GO:0007250);regulation of apoptotic process(GO:0042981)
CASK	9	Kappa-casein	protein stabilization(GO:0050821);transmembrane transport(GO:0055085);lactation(GO:0007595)
CASP2	9	Caspase-2	ectopic germ cell programmed cell death(GO:0035234);protein processing(GO:0016485);apoptotic process(GO:0006915);intrinsic apoptotic signaling pathway in response to DNA damage(GO:0008630);neural retina development(GO:0003407);luteolysis(GO:0001554);activation of cysteine-type endopeptidase activity involved in apoptotic process(GO:0006919);aging(GO:0007568);brain development(GO:0007420);DNA dama…
CAST	9	Calpastatin	inhibition of cysteine-type endopeptidase activity(GO:0097340);negative regulation of type B pancreatic cell apoptotic process(GO:2000675)
CBFA2T2	9	Protein CBFA2T2	negative regulation of transcription from RNA polymerase II promoter(GO:0000122);transcription, DNA-templated(GO:0006351);negative regulation of neuron projection development(GO:0010977);positive regulation of neuron projection development(GO:0010976);negative regulation of Notch signaling pathway(GO:0045746);negative regulation of transcription, DNA-templated(GO:0045892);intestinal epithelial ce…
CBFB	9	Core-binding factor subunit beta	myeloid cell differentiation(GO:0030099);lymphocyte differentiation(GO:0030098);transcription from RNA polymerase II promoter(GO:0006366);osteoblast differentiation(GO:0001649);protein polyubiquitination(GO:0000209);regulation of nucleic acid-templated transcription(GO:1903506);positive regulation of transcription from RNA polymerase II promoter(GO:0045944);regulation of nucleic acid-templated tr…
CBX5	9	Chromobox protein homolog 5	negative regulation of transcription, DNA-templated(GO:0045892);viral process(GO:0016032);blood coagulation(GO:0007596);negative regulation of transcription, DNA-templated(GO:0045892);negative regulation of transcription, DNA-templated(GO:0045892)
CC2D1B	9	Coiled-coil and C2 domain-containing protein 1B	negative regulation of transcription from RNA polymerase II promoter(GO:0000122);transcription, DNA-templated(GO:0006351)
CCDC117	9	Coiled-coil domain-containing protein 117
CCL5	9	C-C motif chemokine 5	positive regulation of T cell chemotaxis(GO:0010820);positive regulation of T cell chemotaxis(GO:0010820);positive regulation of macrophage chemotaxis(GO:0010759);dendritic cell chemotaxis(GO:0002407);MAPK cascade(GO:0000165);exocytosis(GO:0006887);monocyte chemotaxis(GO:0002548);cellular calcium ion homeostasis(GO:0006874);positive regulation of activation of JAK2 kinase activity(GO:0010535);cal…
CCNB2	9	G2/mitotic-specific cyclin-B2	in utero embryonic development(GO:0001701);G2/M transition of mitotic cell cycle(GO:0000086);T cell homeostasis(GO:0043029);growth(GO:0040007);mitotic nuclear envelope disassembly(GO:0007077);thymus development(GO:0048538);regulation of cell cycle(GO:0051726);cell division(GO:0051301)
CD274	9	Programmed cell death 1 ligand 1	negative regulation of interleukin-10 production(GO:0032693);negative regulation of interleukin-10 production(GO:0032693);negative regulation of interferon-gamma production(GO:0032689);negative regulation of interferon-gamma production(GO:0032689);T cell costimulation(GO:0031295);T cell costimulation(GO:0031295);immune response(GO:0006955);positive regulation of cell migration(GO:0030335);cell su…
CD44	9	CD44 antigen	hyaluronan catabolic process(GO:0030214);hyaluronan catabolic process(GO:0030214);extracellular matrix organization(GO:0030198);extracellular matrix disassembly(GO:0022617);single organismal cell-cell adhesion(GO:0016337);cell-matrix adhesion(GO:0007160);neutrophil degranulation(GO:0043312);positive regulation of peptidyl-serine phosphorylation(GO:0033138);negative regulation of cysteine-type end…
CDC42EP3	9	Cdc42 effector protein 3	Rho protein signal transduction(GO:0007266);signal transduction(GO:0007165);regulation of cell shape(GO:0008360);positive regulation of GTPase activity(GO:0043547);positive regulation of pseudopodium assembly(GO:0031274);positive regulation of actin filament polymerization(GO:0030838)
CEACAM1	9	Carcinoembryonic antigen-related cell adhesion molecule 1	neutrophil degranulation(GO:0043312);negative regulation of vascular permeability(GO:0043116);cell adhesion(GO:0007155);angiogenesis(GO:0001525);negative regulation of protein kinase activity(GO:0006469);regulation of cell growth(GO:0001558);negative regulation of natural killer cell mediated cytotoxicity directed against tumor cell target(GO:0002859);negative regulation of T cell mediated cytoto…
CEP68	9	Cartilage acidic protein 1	axonal fasciculation(GO:0007413);olfactory bulb development(GO:0021772);negative regulation of receptor binding(GO:1900121)
CKAP2	9	Cytoskeleton-associated protein 2	mitotic cytokinesis(GO:0000281);apoptotic process(GO:0006915);positive regulation of transcription from RNA polymerase II promoter(GO:0045944);negative regulation of microtubule depolymerization(GO:0007026)
CLINT1	9	Clathrin interactor 1	vesicle-mediated transport(GO:0016192);vesicle-mediated transport(GO:0016192);vesicle-mediated transport(GO:0016192);clathrin coat assembly(GO:0048268);endocytosis(GO:0006897)
CMIP	9	C-Maf-inducing protein
CNIH4	9	Protein cornichon homolog 4	ER to Golgi vesicle-mediated transport(GO:0006888);protein transport(GO:0015031);transport(GO:0006810);transport(GO:0006810)
CNOT1	9	CCR4-NOT transcription complex subunit 1	regulation of stem cell population maintenance(GO:2000036);nuclear-transcribed mRNA poly(A) tail shortening(GO:0000289);negative regulation of transcription from RNA polymerase II promoter(GO:0000122);positive regulation of nuclear-transcribed mRNA catabolic process, deadenylation-dependent decay(GO:1900153);negative regulation of translation(GO:0017148);transcription, DNA-templated(GO:0006351);p…
CNOT2	9	CCR4-NOT transcription complex subunit 2	regulation of transcription, DNA-templated(GO:0006355);negative regulation of transcription from RNA polymerase II promoter(GO:0000122);negative regulation of transcription from RNA polymerase II promoter(GO:0000122);trophectodermal cell differentiation(GO:0001829);transcription, DNA-templated(GO:0006351);nuclear-transcribed mRNA poly(A) tail shortening(GO:0000289);nuclear-transcribed mRNA catabo…
COL18A1	9	Collagen alpha-1(XVIII) chain	cell adhesion(GO:0007155);endothelial cell morphogenesis(GO:0001886);angiogenesis(GO:0001525);positive regulation of cell migration(GO:0030335);visual perception(GO:0007601);positive regulation of cell proliferation(GO:0008284);extracellular matrix organization(GO:0030198);animal organ morphogenesis(GO:0009887);negative regulation of cell proliferation(GO:0008285);response to hydrostatic pressure…
CORO1C	9	Coronin-1C	neural crest cell migration(GO:0001755);negative regulation of epithelial cell migration(GO:0010633);regulation of protein phosphorylation(GO:0001932);negative regulation of protein phosphorylation(GO:0001933);regulation of epithelial cell migration(GO:0010632);negative regulation of substrate adhesion-dependent cell spreading(GO:1900025);signal transduction(GO:0007165);phagocytosis(GO:0006909);n…
CPEB4	9	Cytoplasmic polyadenylation element-binding protein 4	negative regulation of neuron apoptotic process(GO:0043524);cellular response to amino acid stimulus(GO:0071230);response to ischemia(GO:0002931);cellular response to amino acid stimulus(GO:0071230);translation(GO:0006412);cellular response to glucose starvation(GO:0042149);cellular response to decreased oxygen levels(GO:0036294);ionotropic glutamate receptor signaling pathway(GO:0035235);negativ…
CREBL2	9	cAMP-responsive element-binding protein-like 2	positive regulation of peptidyl-serine phosphorylation(GO:0033138);cell differentiation(GO:0030154);signal transduction(GO:0007165);cell cycle(GO:0007049);transcription, DNA-templated(GO:0006351);positive regulation of transcription, DNA-templated(GO:0045893);positive regulation of fat cell differentiation(GO:0045600);positive regulation of glucose import(GO:0046326);protein stabilization(GO:0050…
CRIM1	9	Cysteine-rich motor neuron 1 protein	regulation of cell growth(GO:0001558);regulation of cell growth(GO:0001558);nervous system development(GO:0007399);regulation of cell growth(GO:0001558);insulin-like growth factor receptor signaling pathway(GO:0048009);negative regulation of endopeptidase activity(GO:0010951);regulation of cell growth(GO:0001558);regulation of cell growth(GO:0001558);regulation of cell growth(GO:0001558)
CRTAP	9	Cartilage-associated protein	peptidyl-proline hydroxylation to 3-hydroxy-L-proline(GO:0018400);spermatogenesis(GO:0007283);negative regulation of post-translational protein modification(GO:1901874);chaperone-mediated protein folding(GO:0061077);protein stabilization(GO:0050821);peptidyl-proline hydroxylation to 3-hydroxy-L-proline(GO:0018400)
CSDE1	9	Cold shock domain-containing protein E1	regulation of transcription, DNA-templated(GO:0006355);regulation of transcription, DNA-templated(GO:0006355);regulation of transcription, DNA-templated(GO:0006355);nuclear-transcribed mRNA catabolic process, no-go decay(GO:0070966);male gonad development(GO:0008584);regulation of transcription, DNA-templated(GO:0006355)
CTDSP2	9	Carboxy-terminal domain RNA polymerase II polypeptide A small phosphatase 2	IRE1-mediated unfolded protein response(GO:0036498);protein dephosphorylation(GO:0006470);negative regulation of protein phosphorylation(GO:0001933);negative regulation of G1/S transition of mitotic cell cycle(GO:2000134);dephosphorylation(GO:0016311);dephosphorylation(GO:0016311)
CYCS	9	Cytochrome c	mitochondrial electron transport, ubiquinol to cytochrome c(GO:0006122);response to reactive oxygen species(GO:0000302);mitochondrial electron transport, ubiquinol to cytochrome c(GO:0006122);mitochondrial electron transport, cytochrome c to oxygen(GO:0006123);mitochondrial electron transport, cytochrome c to oxygen(GO:0006123);cellular respiration(GO:0045333);protein dephosphorylation(GO:0006470…
CYFIP1	9	Cytoplasmic FMR1-interacting protein 1	Rac protein signal transduction(GO:0016601);regulation of cell shape(GO:0008360);regulation of translation(GO:0006417);axon extension(GO:0048675);cellular response to insulin stimulus(GO:0032869);ruffle organization(GO:0031529);lamellipodium assembly(GO:0030032);cognition(GO:0050890);Fc-gamma receptor signaling pathway involved in phagocytosis(GO:0038096);vascular endothelial growth factor recept…
DCAF4	9	DDB1- and CUL4-associated factor 4	protein ubiquitination(GO:0016567);protein ubiquitination(GO:0016567);RNA splicing(GO:0008380)
DCBLD2	9	Discoidin, CUB and LCCL domain-containing protein 2	wound healing(GO:0042060);intracellular receptor signaling pathway(GO:0030522);negative regulation of cell growth(GO:0030308)
DEF8	9	Differentially expressed in FDCP 8 homolog	intracellular signal transduction(GO:0035556);intracellular signal transduction(GO:0035556);intracellular signal transduction(GO:0035556)
DHCR24	9	Delta(24)-sterol reductase	plasminogen activation(GO:0031639);male genitalia development(GO:0030539);tissue development(GO:0009888);response to hormone(GO:0009725);negative regulation of cell proliferation(GO:0008285);cholesterol biosynthetic process(GO:0006695);cholesterol biosynthetic process(GO:0006695);protein localization(GO:0008104);apoptotic process(GO:0006915);Ras protein signal transduction(GO:0007265);cell cycle …
DHRS7	9	Dehydrogenase/reductase SDR family member 7	oxidation-reduction process(GO:0055114);oxidation-reduction process(GO:0055114);oxidation-reduction process(GO:0055114);oxidation-reduction process(GO:0055114)
DIS3	9	Exosome complex exonuclease RRP44	rRNA processing(GO:0006364);regulation of mRNA stability(GO:0043488);RNA phosphodiester bond hydrolysis, exonucleolytic(GO:0090503);regulation of mRNA stability(GO:0043488);rRNA catabolic process(GO:0016075);regulation of mRNA stability(GO:0043488);CUT catabolic process(GO:0071034);exonucleolytic nuclear-transcribed mRNA catabolic process involved in deadenylation-dependent decay(GO:0043928);posi…
DLD	9	Dihydrolipoyl dehydrogenase, mitochondrial	mitochondrial acetyl-CoA biosynthetic process from pyruvate(GO:0061732);dihydrolipoamide metabolic process(GO:0051068);sperm capacitation(GO:0048240);glyoxylate metabolic process(GO:0046487);2-oxoglutarate metabolic process(GO:0006103);mitochondrial electron transport, NADH to ubiquinone(GO:0006120);tricarboxylic acid cycle(GO:0006099);pyruvate metabolic process(GO:0006090);gastrulation(GO:000736…
DLG5	9	Disks large homolog 5	intracellular signal transduction(GO:0035556);midbrain development(GO:0030901);polarized epithelial cell differentiation(GO:0030859);protein complex assembly(GO:0006461);single organismal cell-cell adhesion(GO:0016337);negative regulation of cell proliferation(GO:0008285);signal transduction(GO:0007165);protein localization to adherens junction(GO:0071896);regulation of apoptotic process(GO:00429…
DLGAP4	9	Disks large-associated protein 4	signaling(GO:0023052);signaling(GO:0023052);signaling(GO:0023052);signaling(GO:0023052)
DNAJB12	9	DnaJ homolog subfamily B member 12	ERAD pathway(GO:0036503);chaperone mediated protein folding requiring cofactor(GO:0051085);cellular protein complex assembly(GO:0043623);ERAD pathway(GO:0036503);chaperone cofactor-dependent protein refolding(GO:0070389);cellular response to misfolded protein(GO:0071218);cellular response to misfolded protein(GO:0071218)
DNAJB4	9	DnaJ homolog subfamily B member 4	response to unfolded protein(GO:0006986);protein folding(GO:0006457);positive regulation of ATPase activity(GO:0032781);response to heat(GO:0009408)
DOCK11	9	Dedicator of cytokinesis protein 11	B cell homeostasis(GO:0001782);small GTPase mediated signal transduction(GO:0007264);marginal zone B cell differentiation(GO:0002315);blood coagulation(GO:0007596);small GTPase mediated signal transduction(GO:0007264);small GTPase mediated signal transduction(GO:0007264);positive regulation of filopodium assembly(GO:0051491);positive regulation of GTPase activity(GO:0043547);positive regulation o…
DPY19L1	9	Probable C-mannosyltransferase DPY19L1	protein C-linked glycosylation via 2'-alpha-mannosyl-L-tryptophan(GO:0018406)
DPYSL2	9	Dihydropyrimidinase-related protein 2	brain development(GO:0007420);nucleobase-containing compound metabolic process(GO:0006139);axon guidance(GO:0007411);endocytosis(GO:0006897);nervous system development(GO:0007399);signal transduction(GO:0007165);cytoskeleton organization(GO:0007010);response to amphetamine(GO:0001975);regulation of axon extension(GO:0030516);brain development(GO:0007420);cytoskeleton organization(GO:0007010);axon…
DUSP12	9	Dual specificity protein phosphatase 12	protein dephosphorylation(GO:0006470);peptidyl-tyrosine dephosphorylation(GO:0035335);cellular protein modification process(GO:0006464);positive regulation of glucokinase activity(GO:0033133);dephosphorylation(GO:0016311);dephosphorylation(GO:0016311)
DYRK2	9	Dual specificity tyrosine-phosphorylation-regulated kinase 2	protein phosphorylation(GO:0006468);positive regulation of glycogen biosynthetic process(GO:0045725);cellular response to DNA damage stimulus(GO:0006974);intrinsic apoptotic signaling pathway in response to DNA damage by p53 class mediator(GO:0042771);peptidyl-tyrosine phosphorylation(GO:0018108);smoothened signaling pathway(GO:0007224);regulation of signal transduction by p53 class mediator(GO:1…
E2F4	9	Transcription factor E2F4	transcription, DNA-templated(GO:0006351);transcription from RNA polymerase II promoter(GO:0006366);transcription from RNA polymerase II promoter(GO:0006366);epithelial cell development(GO:0002064);regulation of transcription involved in G1/S transition of mitotic cell cycle(GO:0000083);DNA damage response, signal transduction by p53 class mediator resulting in cell cycle arrest(GO:0006977);cell v…
ECT2	9	Protein ECT2	positive regulation of cytokinesis(GO:0032467);cytokinesis(GO:0000910);positive regulation of cytokinesis(GO:0032467);positive regulation of cytokinesis(GO:0032467);cell morphogenesis(GO:0000902);activation of protein kinase activity(GO:0032147);protein transport(GO:0015031);cytokinesis(GO:0000910);cytokinesis(GO:0000910);positive regulation of protein import into nucleus(GO:0042307);positive reg…
EFEMP1	9	EGF-containing fibulin-like extracellular matrix protein 1	epidermal growth factor receptor signaling pathway(GO:0007173);regulation of transcription, DNA-templated(GO:0006355);peptidyl-tyrosine phosphorylation(GO:0018108);epidermal growth factor receptor signaling pathway(GO:0007173);epidermal growth factor receptor signaling pathway(GO:0007173);visual perception(GO:0007601);epidermal growth factor receptor signaling pathway(GO:0007173);negative regulat…
EFHC1	9	EF-hand domain-containing protein 1	cerebral cortex cell migration(GO:0021795)
EFHD2	9	EF-hand domain-containing protein D2
EHD2	9	EH domain-containing protein 2	protein localization to plasma membrane(GO:0072659);endocytic recycling(GO:0032456);cortical actin cytoskeleton organization(GO:0030866);blood coagulation(GO:0007596);endocytosis(GO:0006897);positive regulation of myoblast fusion(GO:1901741);plasma membrane tubulation(GO:0097320);positive regulation of endocytic recycling(GO:2001137)
EIF4E	9	Eukaryotic translation initiation factor 4E	viral process(GO:0016032);behavioral fear response(GO:0001662);regulation of translation(GO:0006417);nuclear-transcribed mRNA poly(A) tail shortening(GO:0000289);G1/S transition of mitotic cell cycle(GO:0000082);RNA export from nucleus(GO:0006405);translational initiation(GO:0006413);mRNA export from nucleus(GO:0006406);mRNA export from nucleus(GO:0006406);stem cell population maintenance(GO:0019…
EIF5	9	Eukaryotic translation initiation factor 5	translational initiation(GO:0006413);formation of translation preinitiation complex(GO:0001731);translational initiation(GO:0006413);translational initiation(GO:0006413);activation of GTPase activity(GO:0090630);regulation of translational initiation(GO:0006446);translational initiation(GO:0006413);translational initiation(GO:0006413);translational initiation(GO:0006413);translational initiation(…
EMG1	9	Ribosomal RNA small subunit methyltransferase NEP1	rRNA base methylation(GO:0070475);ribosomal small subunit biogenesis(GO:0042274);rRNA processing(GO:0006364);rRNA processing(GO:0006364);maturation of SSU-rRNA from tricistronic rRNA transcript (SSU-rRNA, 5.8S rRNA, LSU-rRNA)(GO:0000462);rRNA base methylation(GO:0070475);methylation(GO:0032259);methylation(GO:0032259);maturation of SSU-rRNA from tricistronic rRNA transcript (SSU-rRNA, 5.8S rRNA, …
EMP1	9	Epithelial membrane protein 1	multicellular organism development(GO:0007275);cell growth(GO:0016049);cell death(GO:0008219);cell proliferation(GO:0008283);bleb assembly(GO:0032060);cell growth(GO:0016049);epidermis development(GO:0008544);cell growth(GO:0016049);cell growth(GO:0016049);cell growth(GO:0016049)
EP400	9	E1A-binding protein p400	histone H4 acetylation(GO:0043967);histone H2A acetylation(GO:0043968)
EPB41L4A	9	Band 4.1-like protein 4A	actomyosin structure organization(GO:0031032);biological_process(GO:0008150)
EPC1	9	Enhancer of polycomb homolog 1	negative regulation of transcription from RNA polymerase II promoter(GO:0000122);positive regulation of transcription, DNA-templated(GO:0045893);regulation of growth(GO:0040008);vascular smooth muscle cell differentiation(GO:0035886);transcription, DNA-templated(GO:0006351);histone H4 acetylation(GO:0043967);negative regulation of transcription, DNA-templated(GO:0045892);positive regulation of tr…
ERGIC1	9	Endoplasmic reticulum-Golgi intermediate compartment protein 1	ER to Golgi vesicle-mediated transport(GO:0006888)
ESYT2	9	Extended synaptotagmin-2	endocytosis(GO:0006897);lipid transport(GO:0006869);glycosphingolipid metabolic process(GO:0006687)
F11R	9	Junctional adhesion molecule A	transforming growth factor beta receptor signaling pathway(GO:0007179);cell adhesion(GO:0007155);leukocyte migration(GO:0050900);inflammatory response(GO:0006954);regulation of cytokine production(GO:0001817);actomyosin structure organization(GO:0031032);intestinal absorption(GO:0050892);extracellular matrix organization(GO:0030198);response to radiation(GO:0009314);negative regulation of GTPase …
FAM120A	9	Constitutive coactivator of PPAR-gamma-like protein 1
FAM129B	9	Niban-like protein 1	positive regulation of transcription, DNA-templated(GO:0045893);negative regulation of transcription, DNA-templated(GO:0045892);negative regulation of cell proliferation(GO:0008285);axon guidance(GO:0007411);negative regulation of Notch signaling pathway(GO:0045746);cell differentiation(GO:0030154);negative regulation of cell proliferation(GO:0008285);negative regulation of angiogenesis(GO:001652…
FAM169A	9	Soluble lamin-associated protein of 75 kDa
FAM60A	9	Protein FAM60A	negative regulation of cell migration(GO:0030336)
FANCI	9	Fanconi anemia group I protein	DNA repair(GO:0006281);interstrand cross-link repair(GO:0036297);positive regulation of protein ubiquitination(GO:0031398);mitotic G2 DNA damage checkpoint(GO:0007095);DNA repair(GO:0006281);DNA repair(GO:0006281);DNA repair(GO:0006281);DNA repair(GO:0006281);DNA repair(GO:0006281);DNA repair(GO:0006281)
FBXO9	9	F-box only protein 9	protein ubiquitination(GO:0016567);protein polyubiquitination(GO:0000209);protein ubiquitination(GO:0016567);protein ubiquitination(GO:0016567);SCF-dependent proteasomal ubiquitin-dependent protein catabolic process(GO:0031146);fat cell differentiation(GO:0045444);innate immune response(GO:0045087);regulation of TOR signaling(GO:0032006)
FGFR1OP2	9	FGFR1 oncogene partner 2	peptidyl-tyrosine phosphorylation(GO:0018108);wound healing(GO:0042060)
FGFR2	9	Fibroblast growth factor receptor 2	regulation of fibroblast growth factor receptor signaling pathway(GO:0040036);regulation of multicellular organism growth(GO:0040014);in utero embryonic development(GO:0001701);phosphatidylinositol-3-phosphate biosynthetic process(GO:0036092);ureteric bud development(GO:0001657);angiogenesis(GO:0001525);MAPK cascade(GO:0000165);negative regulation of transcription from RNA polymerase II promoter(…
FITM2	9	Fat storage-inducing transmembrane protein 2	phospholipid biosynthetic process(GO:0008654);cytoskeleton organization(GO:0007010);lipid particle organization(GO:0034389);sequestering of triglyceride(GO:0030730);regulation of triglyceride biosynthetic process(GO:0010866);regulation of cell morphogenesis(GO:0022604);lipid storage(GO:0019915);positive regulation of sequestering of triglyceride(GO:0010890);lipid particle organization(GO:0034389)…
FKBP1A	9	Peptidyl-prolyl cis-trans isomerase FKBP1A	amyloid fibril formation(GO:1990000);regulation of amyloid precursor protein catabolic process(GO:1902991);supramolecular fiber organization(GO:0097435);SMAD protein complex assembly(GO:0007183);transforming growth factor beta receptor signaling pathway(GO:0007179);protein peptidyl-prolyl isomerization(GO:0000413);'de novo' protein folding(GO:0006458);protein folding(GO:0006457);heart morphogenes…
FNBP1L	9	Formin-binding protein 1-like	vesicle organization(GO:0016050);membrane invagination(GO:0010324);autophagy(GO:0006914);membrane budding(GO:0006900);cilium assembly(GO:0060271);endocytosis(GO:0006897);positive regulation of filopodium assembly(GO:0051491);vesicle transport along actin filament(GO:0030050);membrane organization(GO:0061024);endocytosis(GO:0006897);plasma membrane tubulation(GO:0097320);clathrin-dependent endocyt…
FNIP1	9	Folliculin-interacting protein 1	negative regulation of transcription from RNA polymerase II promoter(GO:0000122);immature B cell differentiation(GO:0002327);positive regulation of peptidyl-serine phosphorylation(GO:0033138);positive regulation of protein phosphorylation(GO:0001934);regulation of protein phosphorylation(GO:0001932);negative regulation of TOR signaling(GO:0032007);positive regulation of B cell apoptotic process(G…
FOSL2	9	Fos-related antigen 2	regulation of transcription from RNA polymerase II promoter(GO:0006357);keratinocyte development(GO:0003334);cell death(GO:0008219);transcription from RNA polymerase II promoter(GO:0006366);positive regulation of transcription from RNA polymerase II promoter(GO:0045944);regulation of transcription from RNA polymerase II promoter(GO:0006357);positive regulation of fibroblast proliferation(GO:00481…
FRMD6	9	FERM domain-containing protein 6	cellular protein localization(GO:0034613);regulation of actin filament-based process(GO:0032970);actomyosin structure organization(GO:0031032);apical constriction(GO:0003383)
FUT10	9	Alpha-(1,3)-fucosyltransferase 10	neuronal stem cell population maintenance(GO:0097150);L-fucose catabolic process(GO:0042355);wound healing(GO:0042060);protein glycosylation(GO:0006486);protein glycosylation(GO:0006486);protein folding(GO:0006457);fertilization(GO:0009566);fucosylation(GO:0036065);nervous system development(GO:0007399);protein targeting(GO:0006605);embryo development(GO:0009790);fucosylation(GO:0036065);hemopoie…
FYB	9	FYN-binding protein	biological_process(GO:0008150);signal transduction(GO:0007165);immune response(GO:0006955);NLS-bearing protein import into nucleus(GO:0006607);protein phosphorylation(GO:0006468);immune response(GO:0006955);intracellular signal transduction(GO:0035556);T cell receptor signaling pathway(GO:0050852);immune response(GO:0006955);immune response(GO:0006955);protein localization to plasma membrane(GO:0…
GABPB1	9	GA-binding protein subunit beta-1	mitochondrion organization(GO:0007005);regulation of transcription from RNA polymerase II promoter(GO:0006357);transcription, DNA-templated(GO:0006351);positive regulation of transcription from RNA polymerase II promoter(GO:0045944)
GALC	9	Galactocerebrosidase	glycosphingolipid metabolic process(GO:0006687);galactosylceramide catabolic process(GO:0006683);galactosylceramide catabolic process(GO:0006683);galactosylceramide catabolic process(GO:0006683);galactosylceramide catabolic process(GO:0006683);galactosylceramide catabolic process(GO:0006683);galactosylceramide catabolic process(GO:0006683);galactosylceramide catabolic process(GO:0006683)
GALNT5	9	Polypeptide N-acetylgalactosaminyltransferase 5	O-glycan processing(GO:0016266);glycosaminoglycan biosynthetic process(GO:0006024)
GALT	9	Galactose-1-phosphate uridylyltransferase	galactose metabolic process(GO:0006012);galactose metabolic process(GO:0006012);galactose catabolic process(GO:0019388);UDP-glucose catabolic process(GO:0006258);galactose metabolic process(GO:0006012);galactose metabolic process(GO:0006012);galactose metabolic process(GO:0006012)
GAPVD1	9	GTPase-activating protein and VPS9 domain-containing protein 1	signal transduction(GO:0007165);signal transduction(GO:0007165);signal transduction(GO:0007165);signal transduction(GO:0007165);signal transduction(GO:0007165);signal transduction(GO:0007165);signal transduction(GO:0007165);signal transduction(GO:0007165);endocytosis(GO:0006897);membrane organization(GO:0061024);positive regulation of GTPase activity(GO:0043547);regulation of protein transport(GO…
GATC	9	Glutamyl-tRNA(Gln) amidotransferase subunit C, mitochondrial	glutaminyl-tRNAGln biosynthesis via transamidation(GO:0070681);mitochondrial translation(GO:0032543);regulation of translational fidelity(GO:0006450);regulation of translational fidelity(GO:0006450);regulation of translational fidelity(GO:0006450)
GEMIN4	9	Gem-associated protein 4	rRNA processing(GO:0006364);spliceosomal snRNP assembly(GO:0000387);spliceosomal snRNP assembly(GO:0000387);spliceosomal snRNP assembly(GO:0000387);spliceosomal snRNP assembly(GO:0000387);spliceosomal snRNP assembly(GO:0000387);rRNA processing(GO:0006364);spliceosomal snRNP assembly(GO:0000387);spliceosomal snRNP assembly(GO:0000387);spliceosomal snRNP assembly(GO:0000387);nuclear import(GO:00511…
GGCX	9	Vitamin K-dependent gamma-carboxylase	peptidyl-glutamic acid carboxylation(GO:0017187);blood coagulation(GO:0007596);cellular protein modification process(GO:0006464);peptidyl-glutamic acid carboxylation(GO:0017187);peptidyl-glutamic acid carboxylation(GO:0017187);peptidyl-glutamic acid carboxylation(GO:0017187)
GGNBP2	9	Gametogenetin-binding protein 2	negative regulation of tyrosine phosphorylation of Stat3 protein(GO:0042518);spermatogenesis(GO:0007283);cell differentiation(GO:0030154);negative regulation of gene expression(GO:0010629);negative regulation of cell proliferation(GO:0008285);negative regulation of serine phosphorylation of STAT3 protein(GO:1903262);negative regulation of protein tyrosine kinase activity(GO:0061099);labyrinthine …
GIGYF2	9	PERQ amino acid-rich with GYF domain-containing protein 2	insulin-like growth factor receptor signaling pathway(GO:0048009);cellular protein metabolic process(GO:0044267);post-embryonic development(GO:0009791);multicellular organism growth(GO:0035264);adult locomotory behavior(GO:0008344);feeding behavior(GO:0007631);posttranscriptional gene silencing(GO:0016441);mitotic G1 DNA damage checkpoint(GO:0031571);spinal cord motor neuron differentiation(GO:00…
GLG1	9	Golgi apparatus protein 1	regulation of chondrocyte differentiation(GO:0032330);negative regulation of transforming growth factor beta receptor signaling pathway(GO:0030512);negative regulation of protein processing(GO:0010955);leukocyte migration(GO:0050900);bone morphogenesis(GO:0060349)
GMPR2	9	GMP reductase 2	oxidation-reduction process(GO:0055114);purine nucleobase metabolic process(GO:0006144);oxidation-reduction process(GO:0055114);GMP metabolic process(GO:0046037);purine-containing compound salvage(GO:0043101);purine nucleobase metabolic process(GO:0006144);oxidation-reduction process(GO:0055114);purine nucleobase metabolic process(GO:0006144);purine nucleobase metabolic process(GO:0006144);purine…
GOLPH3	9	Golgi phosphoprotein 3	Golgi organization(GO:0007030);retrograde vesicle-mediated transport, Golgi to ER(GO:0006890);glycoprotein biosynthetic process(GO:0009101);positive regulation of TOR signaling(GO:0032008);cell proliferation(GO:0008283);Golgi organization(GO:0007030);lamellipodium assembly(GO:0030032);protein secretion(GO:0009306);cell migration(GO:0016477);regulation of mitochondrion organization(GO:0010821);gen…
GPR56	9	G-protein coupled receptor 56	positive regulation of Rho protein signal transduction(GO:0035025);layer formation in cerebral cortex(GO:0021819);G-protein coupled receptor signaling pathway(GO:0007186);cell surface receptor signaling pathway(GO:0007166);cell adhesion(GO:0007155);angiogenesis(GO:0001525);brain development(GO:0007420);cerebral cortex radial glia guided migration(GO:0021801);cell-cell signaling(GO:0007267);Rho pr…
GRB10	9	Growth factor receptor-bound protein 10	insulin receptor signaling pathway(GO:0008286);signal transduction(GO:0007165);insulin-like growth factor receptor signaling pathway(GO:0048009);negative regulation of insulin receptor signaling pathway(GO:0046627);negative regulation of glucose import(GO:0046325);negative regulation of phosphorylation(GO:0042326);positive regulation of vascular endothelial growth factor receptor signaling pathwa…
HADHB	9	Trifunctional enzyme subunit beta, mitochondrial	fatty acid beta-oxidation(GO:0006635);fatty acid beta-oxidation(GO:0006635);fatty acid beta-oxidation(GO:0006635);fatty acid beta-oxidation(GO:0006635);fatty acid beta-oxidation(GO:0006635);fatty acid beta-oxidation(GO:0006635);metabolic process(GO:0008152);fatty acid beta-oxidation(GO:0006635);metabolic process(GO:0008152);cardiolipin acyl-chain remodeling(GO:0035965);fatty acid beta-oxidation(G…
HBEGF	9	Proheparin-binding EGF-like growth factor	MAPK cascade(GO:0000165);wound healing, spreading of epidermal cells(GO:0035313);muscle organ development(GO:0007517);positive regulation of cell migration(GO:0030335);epidermal growth factor receptor signaling pathway(GO:0007173);signal transduction(GO:0007165);positive regulation of cell growth(GO:0030307);regulation of heart contraction(GO:0008016);peptidyl-tyrosine phosphorylation(GO:0018108)…
HN1	9	Neurogenic locus notch homolog protein 1	heart trabecula morphogenesis(GO:0061384);positive regulation of neuroblast proliferation(GO:0002052);neural tube development(GO:0021915);sprouting angiogenesis(GO:0002040);in utero embryonic development(GO:0001701);negative regulation of transcription from RNA polymerase II promoter(GO:0000122);negative regulation of transcription from RNA polymerase II promoter(GO:0000122);cardiac left ventricl…
HNF1B	9	Hepatocyte nuclear factor 1-beta	regulation of Wnt signaling pathway(GO:0030111);insulin secretion(GO:0030073);negative regulation of transcription from RNA polymerase II promoter(GO:0000122);response to organic cyclic compound(GO:0014070);kidney development(GO:0001822);anterior/posterior pattern specification(GO:0009952);kidney development(GO:0001822);endodermal cell fate specification(GO:0001714);inner cell mass cell different…
HNRNPA3	9	Heterogeneous nuclear ribonucleoprotein A3	mRNA splicing, via spliceosome(GO:0000398);gene expression(GO:0010467);mRNA splicing, via spliceosome(GO:0000398);mRNA transport(GO:0051028)
HNRNPD	9	Heterogeneous nuclear ribonucleoprotein D0	cerebellum development(GO:0021549);gene expression(GO:0010467);mRNA splicing, via spliceosome(GO:0000398);RNA catabolic process(GO:0006401);liver development(GO:0001889);RNA processing(GO:0006396);regulation of transcription, DNA-templated(GO:0006355);transcription, DNA-templated(GO:0006351);response to rapamycin(GO:1901355);regulation of telomere maintenance(GO:0032204);response to drug(GO:00424…
HNRNPU	9	Heterogeneous nuclear ribonucleoprotein U	osteoblast differentiation(GO:0001649);mRNA splicing, via spliceosome(GO:0000398);mRNA splicing, via spliceosome(GO:0000398);CRD-mediated mRNA stabilization(GO:0070934);RNA processing(GO:0006396);circadian regulation of gene expression(GO:0032922);negative regulation of telomere maintenance via telomerase(GO:0032211);gene expression(GO:0010467)
HNRNPUL1	9	Heterogeneous nuclear ribonucleoprotein U-like protein 1	response to virus(GO:0009615);transcription, DNA-templated(GO:0006351);mRNA splicing, via spliceosome(GO:0000398);RNA processing(GO:0006396);RNA processing(GO:0006396);regulation of transcription, DNA-templated(GO:0006355);RNA processing(GO:0006396);response to virus(GO:0009615);RNA processing(GO:0006396);RNA processing(GO:0006396);RNA processing(GO:0006396);RNA processing(GO:0006396);RNA process…
HSD17B1	9	Estradiol 17-beta-dehydrogenase 1	estrogen biosynthetic process(GO:0006703);steroid biosynthetic process(GO:0006694);estrogen metabolic process(GO:0008210);estrogen biosynthetic process(GO:0006703);testosterone biosynthetic process(GO:0061370);oxidation-reduction process(GO:0055114);bone development(GO:0060348);oxidation-reduction process(GO:0055114);estrogen biosynthetic process(GO:0006703);cellular response to metal ion(GO:0071…
HSPA5	9	78 kDa glucose-regulated protein	cellular response to manganese ion(GO:0071287);cellular response to calcium ion(GO:0071277);activation of signaling protein activity involved in unfolded protein response(GO:0006987);ER overload response(GO:0006983);negative regulation of transforming growth factor beta receptor signaling pathway(GO:0030512);cerebellum structural organization(GO:0021589);ubiquitin-dependent ERAD pathway(GO:003043…
HTATIP2	9	Oxidoreductase HTATIP2	oxidation-reduction process(GO:0055114);nuclear import(GO:0051170);negative regulation of apoptotic process(GO:0043066);cell differentiation(GO:0030154);viral process(GO:0016032);apoptotic process(GO:0006915);regulation of angiogenesis(GO:0045765);regulation of transcription from RNA polymerase II promoter(GO:0006357);angiogenesis(GO:0001525)
IFI27	9	Interferon alpha-inducible protein 27, mitochondrial	negative regulation of transcription from RNA polymerase II promoter(GO:0000122);type I interferon signaling pathway(GO:0060337);regulation of protein export from nucleus(GO:0046825);activation of cysteine-type endopeptidase activity involved in apoptotic process(GO:0006919);apoptotic signaling pathway(GO:0097190)
IFITM1	9	Interferon-induced transmembrane protein 1	response to virus(GO:0009615);negative regulation of cell proliferation(GO:0008285);ossification(GO:0001503);cell surface receptor signaling pathway(GO:0007166);negative regulation of viral genome replication(GO:0045071);response to virus(GO:0009615);negative regulation of cell migration(GO:0030336);response to interferon-beta(GO:0035456);response to interferon-alpha(GO:0035455);response to inter…
IFITM2	9	Interferon-induced transmembrane protein 2	response to virus(GO:0009615);immune response(GO:0006955);response to virus(GO:0009615);response to virus(GO:0009615);negative regulation of viral entry into host cell(GO:0046597);response to interferon-gamma(GO:0034341);negative regulation of viral genome replication(GO:0045071);response to interferon-beta(GO:0035456);response to interferon-alpha(GO:0035455);type I interferon signaling pathway(G…
IFITM3	9	Interferon-induced transmembrane protein 3	negative regulation of viral transcription(GO:0032897);response to virus(GO:0009615);response to virus(GO:0009615);response to virus(GO:0009615);immune response(GO:0006955);negative regulation of viral genome replication(GO:0045071);response to interferon-gamma(GO:0034341);negative regulation of viral genome replication(GO:0045071);response to interferon-beta(GO:0035456);response to interferon-al…
IFT80	9	Intraflagellar transport protein 80 homolog	osteoblast differentiation(GO:0001649);intraciliary transport involved in cilium assembly(GO:0035735);positive regulation of smoothened signaling pathway(GO:0045880);smoothened signaling pathway(GO:0007224);chondrocyte differentiation(GO:0002062);bone morphogenesis(GO:0060349);cilium assembly(GO:0060271);negative regulation of epithelial cell proliferation(GO:0050680);non-motile cilium assembly(G…
IL13RA1	9	Interleukin-13 receptor subunit alpha-1	cytokine-mediated signaling pathway(GO:0019221);cell surface receptor signaling pathway(GO:0007166)
IL1RAP	9	Interleukin-1 receptor accessory protein	innate immune response(GO:0045087);interleukin-2 biosynthetic process(GO:0042094);protein complex assembly(GO:0006461);interleukin-33-mediated signaling pathway(GO:0038172);inflammatory response(GO:0006954);positive regulation of interleukin-5 production(GO:0032754);positive regulation of interleukin-13 production(GO:0032736);immune response(GO:0006955);cytokine-mediated signaling pathway(GO:0019…
ILF3	9	Interleukin enhancer-binding factor 3	transcription, DNA-templated(GO:0006351);positive regulation of transcription, DNA-templated(GO:0045893);protein phosphorylation(GO:0006468);negative regulation of transcription, DNA-templated(GO:0045892);negative regulation of viral genome replication(GO:0045071);negative regulation of translation(GO:0017148);defense response to virus(GO:0051607)
IMMT	9	MICOS complex subunit MIC60	mitochondrial calcium ion homeostasis(GO:0051560);cristae formation(GO:0042407);biological_process(GO:0008150)
IMPA1	9	Inositol monophosphatase 1	phosphatidylinositol phosphorylation(GO:0046854);inositol biosynthetic process(GO:0006021);inositol metabolic process(GO:0006020);phosphatidylinositol phosphorylation(GO:0046854);phosphatidylinositol phosphorylation(GO:0046854);phosphatidylinositol biosynthetic process(GO:0006661);inositol phosphate metabolic process(GO:0043647);signal transduction(GO:0007165);phosphate-containing compound metabo…
INSIG1	9	Insulin-induced gene 1 protein	cholesterol metabolic process(GO:0008203);cholesterol metabolic process(GO:0008203);triglyceride metabolic process(GO:0006641);SREBP signaling pathway(GO:0032933);cholesterol biosynthetic process(GO:0006695);negative regulation of steroid biosynthetic process(GO:0010894);cell proliferation(GO:0008283);metabolic process(GO:0008152);negative regulation of fat cell differentiation(GO:0045599);choles…
IQSEC2	9	IQ motif and SEC7 domain-containing protein 2	regulation of ARF protein signal transduction(GO:0032012);actin cytoskeleton organization(GO:0030036);positive regulation of GTPase activity(GO:0043547)
ISCA1	9	Iron-sulfur cluster assembly 1 homolog, mitochondrial	protein maturation by iron-sulfur cluster transfer(GO:0097428);iron-sulfur cluster assembly(GO:0016226);protein maturation by iron-sulfur cluster transfer(GO:0097428)
ISY1	9	Pre-mRNA-splicing factor ISY1 homolog	mRNA splicing, via spliceosome(GO:0000398);mRNA 3'-splice site recognition(GO:0000389);generation of catalytic spliceosome for second transesterification step(GO:0000350);generation of catalytic spliceosome for second transesterification step(GO:0000350);transcription-coupled nucleotide-excision repair(GO:0006283);mRNA splicing, via spliceosome(GO:0000398);generation of catalytic spliceosome for …
ITGB8	9	Integrin beta-8	placenta blood vessel development(GO:0060674);cartilage development(GO:0051216);extracellular matrix organization(GO:0030198);negative regulation of gene expression(GO:0010629);positive regulation of gene expression(GO:0010628);integrin-mediated signaling pathway(GO:0007229);cell adhesion(GO:0007155);ganglioside metabolic process(GO:0001573)
JUND	9	Transcription factor jun-D	positive regulation of cell differentiation(GO:0045597);osteoblast development(GO:0002076);negative regulation of transcription from RNA polymerase II promoter(GO:0000122);response to peptide hormone(GO:0043434);regulation of transcription from RNA polymerase II promoter(GO:0006357);circadian rhythm(GO:0007623);response to radiation(GO:0009314);aging(GO:0007568);transcription from RNA polymerase …
KANSL2	9	KAT8 regulatory NSL complex subunit 2	histone H4-K8 acetylation(GO:0043982);histone H4-K5 acetylation(GO:0043981);histone H4-K16 acetylation(GO:0043984)
KDM5B	9	Lysine-specific demethylase 5B	single fertilization(GO:0007338);transcription, DNA-templated(GO:0006351);regulation of transcription from RNA polymerase II promoter(GO:0006357);cellular response to fibroblast growth factor stimulus(GO:0044344);post-embryonic development(GO:0009791);positive regulation of gene expression(GO:0010628);histone H3-K4 demethylation, trimethyl-H3-K4-specific(GO:0034721);regulation of estradiol secret…
KHDRBS1	9	KH domain-containing, RNA-binding, signal transduction-associated protein 1	negative regulation of transcription, DNA-templated(GO:0045892);positive regulation of signal transduction(GO:0009967);cell proliferation(GO:0008283);cell surface receptor signaling pathway(GO:0007166);signal transduction(GO:0007165);G2/M transition of mitotic cell cycle(GO:0000086);cell cycle arrest(GO:0007050);mRNA processing(GO:0006397);transcription, DNA-templated(GO:0006351);regulation of mR…
KHSRP	9	Far upstream element-binding protein 2	regulation of transcription, DNA-templated(GO:0006355);RNA splicing, via transesterification reactions(GO:0000375);transcription, DNA-templated(GO:0006351);3'-UTR-mediated mRNA destabilization(GO:0061158);mRNA processing(GO:0006397);positive regulation of mRNA catabolic process(GO:0061014);miRNA metabolic process(GO:0010586);RNA splicing(GO:0008380);mRNA catabolic process(GO:0006402);regulation o…
KIAA0430	9	Meiosis arrest female protein 1	negative regulation of phosphatase activity(GO:0010923);regulation of gene expression(GO:0010468);female meiotic nuclear division(GO:0007143);double-strand break repair(GO:0006302);oogenesis(GO:0048477);regulation of gene expression(GO:0010468);regulation of gene expression(GO:0010468)
KIAA1598	9	Shootin-1	neuron projection morphogenesis(GO:0048812);positive regulation of axon extension(GO:0045773);netrin-activated signaling pathway(GO:0038007);Cdc42 protein signal transduction(GO:0032488);axonogenesis(GO:0007409);Ras protein signal transduction(GO:0007265);substrate-dependent cell migration, cell extension(GO:0006930);positive regulation of neuron migration(GO:2001224);cytoplasmic actin-based cont…
KIDINS220	9	Kinase D-interacting substrate of 220 kDa	positive regulation of neuron projection development(GO:0010976);in utero embryonic development(GO:0001701);activation of MAPKK activity(GO:0000186);regulation of protein kinase activity(GO:0045859);nerve growth factor signaling pathway(GO:0038180);nerve growth factor signaling pathway(GO:0038180);dendrite morphogenesis(GO:0048813);cellular response to nerve growth factor stimulus(GO:1990090)
KIF3B	9	Kinesin-like protein KIF3B	anterograde axonal transport(GO:0008089);determination of left/right symmetry(GO:0007368);retrograde vesicle-mediated transport, Golgi to ER(GO:0006890);mitotic centrosome separation(GO:0007100);mitotic spindle organization(GO:0007052);microtubule-based movement(GO:0007018);positive regulation of cytokinesis(GO:0032467);antigen processing and presentation of exogenous peptide antigen via MHC clas…
KIN	9	DNA/RNA-binding protein KIN17	DNA replication(GO:0006260);mRNA processing(GO:0006397);protein methylation(GO:0006479);DNA recombination(GO:0006310);DNA repair(GO:0006281);viral process(GO:0016032);cellular response to DNA damage stimulus(GO:0006974)
KLHL18	9	Kelch-like protein 18	protein ubiquitination(GO:0016567)
LAMA3	9	Laminin subunit alpha-3	cell adhesion(GO:0007155);regulation of cell adhesion(GO:0030155);cell adhesion(GO:0007155);extracellular matrix disassembly(GO:0022617);epidermis development(GO:0008544);extracellular matrix organization(GO:0030198);endodermal cell differentiation(GO:0035987);regulation of embryonic development(GO:0045995);hemidesmosome assembly(GO:0031581);regulation of cell migration(GO:0030334);cell adhesion(…
LAMC2	9	Laminin subunit gamma-2	extracellular matrix organization(GO:0030198);cell adhesion(GO:0007155);extracellular matrix disassembly(GO:0022617);epidermis development(GO:0008544);positive regulation of cell proliferation(GO:0008284);system development(GO:0048731);hemidesmosome assembly(GO:0031581);positive regulation of cell migration(GO:0030335);basement membrane assembly(GO:0070831)
LAMP2	9	Lysosome-associated membrane glycoprotein 2	chaperone-mediated autophagy(GO:0061684);cellular response to starvation(GO:0009267);protein stabilization(GO:0050821);protein targeting(GO:0006605);platelet degranulation(GO:0002576);protein import(GO:0017038);muscle cell cellular homeostasis(GO:0046716);neutrophil degranulation(GO:0043312);regulation of protein stability(GO:0031647);chaperone-mediated autophagy(GO:0061684);chaperone-mediated au…
LARP1B	9	La-related protein 1B
LMCD1	9	LIM and cysteine-rich domains protein 1	regulation of cardiac muscle hypertrophy(GO:0010611);cellular protein metabolic process(GO:0044267);transcription, DNA-templated(GO:0006351);negative regulation of transcription from RNA polymerase II promoter(GO:0000122);positive regulation of calcineurin-NFAT signaling cascade(GO:0070886)
LONRF3	9	LON peptidase N-terminal domain and RING finger protein 3	positive regulation of proteasomal ubiquitin-dependent protein catabolic process(GO:0032436);protein polyubiquitination(GO:0000209)
LPCAT1	9	Lysophosphatidylcholine acyltransferase 1	phosphatidylcholine biosynthetic process(GO:0006656);phosphatidic acid biosynthetic process(GO:0006654);phosphatidylcholine acyl-chain remodeling(GO:0036151);phospholipid biosynthetic process(GO:0008654);phosphatidylcholine acyl-chain remodeling(GO:0036151);phosphatidylglycerol acyl-chain remodeling(GO:0036148);triglyceride biosynthetic process(GO:0019432);positive regulation of protein catabolic…
LRBA	9	Lipopolysaccharide-responsive and beige-like anchor protein	biological_process(GO:0008150)
LRPAP1	9	Alpha-2-macroglobulin receptor-associated protein	negative regulation of beta-amyloid clearance(GO:1900222);regulation of receptor-mediated endocytosis(GO:0048259);extracellular negative regulation of signal transduction(GO:1900116);negative regulation of protein binding(GO:0032091);negative regulation of very-low-density lipoprotein particle clearance(GO:0010916)
LRRC16A	9	Leucine-rich repeat-containing protein 16A	urate metabolic process(GO:0046415);urate metabolic process(GO:0046415);macropinocytosis(GO:0044351);cell migration(GO:0016477);ruffle organization(GO:0031529);blood coagulation(GO:0007596);actin filament organization(GO:0007015);lamellipodium assembly(GO:0030032);positive regulation of actin filament polymerization(GO:0030838);positive regulation of cell migration(GO:0030335);positive regulation…
LRRC58	9	Leucine-rich repeat-containing protein 58
MAP4	9	Microtubule-associated protein 4	microtubule sliding(GO:0051012);neuron projection development(GO:0031175);mitotic spindle organization(GO:0007052);establishment of spindle orientation(GO:0051294);negative regulation of non-motile cilium assembly(GO:1902856);cell division(GO:0051301);establishment of spindle orientation(GO:0051294)
MAPRE1	9	Microtubule-associated protein RP/EB family member 1	negative regulation of microtubule binding(GO:1904527);sister chromatid cohesion(GO:0007062);G2/M transition of mitotic cell cycle(GO:0000086);negative regulation of microtubule polymerization(GO:0031115);positive regulation of microtubule plus-end binding(GO:1903033);positive regulation of cell migration(GO:0030335);cell proliferation(GO:0008283);protein localization to microtubule(GO:0035372);c…
MECP2	9	Methyl-CpG-binding protein 2	cellular biogenic amine metabolic process(GO:0006576);glutamine metabolic process(GO:0006541);transcription, DNA-templated(GO:0006351);behavioral fear response(GO:0001662);negative regulation of transcription from RNA polymerase II promoter(GO:0000122);neurological system process involved in regulation of systemic arterial blood pressure(GO:0001976);regulation of gene expression by genetic imprin…
MED8	9	Mediator of RNA polymerase II transcription subunit 8	regulation of transcription from RNA polymerase II promoter(GO:0006357);protein ubiquitination(GO:0016567);transcription initiation from RNA polymerase II promoter(GO:0006367)
MFI2	9	Melanotransferrin	positive regulation of plasminogen activation(GO:0010756);C-terminal protein lipidation(GO:0006501);iron ion homeostasis(GO:0055072);negative regulation of substrate adhesion-dependent cell spreading(GO:1900025);iron ion import(GO:0097286);positive regulation of extracellular matrix disassembly(GO:0090091)
MGC21881	9	NA	NA
MITF	9	Microphthalmia-associated transcription factor	melanocyte differentiation(GO:0030318);melanocyte differentiation(GO:0030318);protein complex assembly(GO:0006461);negative regulation of transcription from RNA polymerase II promoter(GO:0000122);regulation of transcription, DNA-templated(GO:0006355);transcription from RNA polymerase II promoter(GO:0006366);regulation of osteoclast differentiation(GO:0045670);regulation of transcription, DNA-temp…
MKLN1	9	Muskelin	signal transduction(GO:0007165);cell-matrix adhesion(GO:0007160);regulation of cell shape(GO:0008360);actin cytoskeleton reorganization(GO:0031532)
MON1B	9	Vacuolar fusion protein MON1 homolog B	late viral transcription(GO:0019086);early viral transcription(GO:0019085);vesicle-mediated transport(GO:0016192)
MON2	9	Protein MON2 homolog	protein transport(GO:0015031);Golgi to endosome transport(GO:0006895)
MPHOSPH10	9	U3 small nucleolar ribonucleoprotein protein MPP10	maturation of SSU-rRNA(GO:0030490);negative regulation of phosphatase activity(GO:0010923);RNA splicing(GO:0008380);RNA processing(GO:0006396);rRNA processing(GO:0006364);RNA splicing, via transesterification reactions(GO:0000375);rRNA processing(GO:0006364)
MPHOSPH6	9	M-phase phosphoprotein 6	maturation of 5.8S rRNA(GO:0000460);rRNA processing(GO:0006364)
MPZL1	9	Myelin protein zero-like protein 1	signal transduction(GO:0007165);cell-cell signaling(GO:0007267);transmembrane receptor protein tyrosine kinase signaling pathway(GO:0007169);signal transduction(GO:0007165)
MRP63	9	Ribosomal protein 63, mitochondrial	mitochondrial translational elongation(GO:0070125);mitochondrial translation(GO:0032543);mitochondrial translational termination(GO:0070126)
MRPL3	9	39S ribosomal protein L3, mitochondrial	translation(GO:0006412);mitochondrial translational termination(GO:0070126);mitochondrial translational elongation(GO:0070125);translation(GO:0006412);translation(GO:0006412);translation(GO:0006412);translation(GO:0006412)
MRPL35	9	39S ribosomal protein L35, mitochondrial	translation(GO:0006412);mitochondrial translational termination(GO:0070126);mitochondrial translational elongation(GO:0070125);translation(GO:0006412)
MSN	9	Moesin	establishment of epithelial cell apical/basal polarity(GO:0045198);T cell proliferation(GO:0042098);membrane to membrane docking(GO:0022614);cytoskeleton organization(GO:0007010);gland morphogenesis(GO:0022612);movement of cell or subcellular component(GO:0006928);immunological synapse formation(GO:0001771);leukocyte cell-cell adhesion(GO:0007159);positive regulation of gene expression(GO:0010628…
MT1E	9	Metallothionein-1E	negative regulation of growth(GO:0045926);cellular response to cadmium ion(GO:0071276);cellular response to zinc ion(GO:0071294);cellular response to zinc ion(GO:0071294)
MT2A	9	Metallothionein-2	cellular response to erythropoietin(GO:0036018);cellular response to interleukin-3(GO:0036016);cellular response to drug(GO:0035690);response to metal ion(GO:0010038);cellular copper ion homeostasis(GO:0006878);interferon-gamma-mediated signaling pathway(GO:0060333);negative regulation of growth(GO:0045926);cellular response to zinc ion(GO:0071294)
MTA3	9	Metastasis-associated protein MTA3	histone deacetylation(GO:0016575);negative regulation of transcription, DNA-templated(GO:0045892);positive regulation of G2/M transition of mitotic cell cycle(GO:0010971);positive regulation of cell proliferation(GO:0008284);regulation of transcription, DNA-templated(GO:0006355);regulation of transcription, DNA-templated(GO:0006355);regulation of transcription, DNA-templated(GO:0006355)
MTHFD1L	9	Monofunctional C1-tetrahydrofolate synthase, mitochondrial	folic acid metabolic process(GO:0046655);tetrahydrofolate metabolic process(GO:0046653);tetrahydrofolate interconversion(GO:0035999);formate metabolic process(GO:0015942);neural tube closure(GO:0001843);10-formyltetrahydrofolate biosynthetic process(GO:0009257);purine nucleobase biosynthetic process(GO:0009113);folic acid-containing compound metabolic process(GO:0006760);folic acid-containing com…
MTHFR	9	Methylenetetrahydrofolate reductase	tetrahydrofolate interconversion(GO:0035999);tetrahydrofolate interconversion(GO:0035999);response to hypoxia(GO:0001666);cellular amino acid metabolic process(GO:0006520);methionine metabolic process(GO:0006555);response to vitamin B2(GO:0033274);regulation of histone methylation(GO:0031060);blood circulation(GO:0008015);tetrahydrofolate interconversion(GO:0035999);tetrahydrofolate interconversi…
MTHFSD	9	Methenyltetrahydrofolate synthase domain-containing protein	intracellular mRNA localization(GO:0008298)
MXD1	9	Max dimerization protein 1	negative regulation of transcription from RNA polymerase II promoter(GO:0000122);multicellular organism development(GO:0007275);transcription, DNA-templated(GO:0006351);negative regulation of transcription from RNA polymerase II promoter(GO:0000122);cell proliferation(GO:0008283)
MYCN	9	N-myc proto-oncogene protein	cartilage condensation(GO:0001502);negative regulation of reactive oxygen species metabolic process(GO:2000378);transcription, DNA-templated(GO:0006351);positive regulation of mesenchymal cell proliferation(GO:0002053);lung development(GO:0030324);regulation of transcription from RNA polymerase II promoter(GO:0006357);positive regulation of cell death(GO:0010942);negative regulation of gene expre…
MYH9	9	Myosin-9	in utero embryonic development(GO:0001701);angiogenesis(GO:0001525);meiotic spindle organization(GO:0000212);phagocytosis, engulfment(GO:0006911);actin filament-based movement(GO:0030048);membrane protein ectodomain proteolysis(GO:0006509);establishment of T cell polarity(GO:0001768);actin filament-based movement(GO:0030048);integrin-mediated signaling pathway(GO:0007229);protein transport(GO:001…
MYO1B	9	Unconventional myosin-Ib	post-Golgi vesicle-mediated transport(GO:0006892);actin filament bundle assembly(GO:0051017);actin filament-based movement(GO:0030048);actin filament organization(GO:0007015)
MYOF	9	Myoferlin	plasma membrane repair(GO:0001778);blood circulation(GO:0008015);myoblast fusion(GO:0007520);muscle contraction(GO:0006936);regulation of vascular endothelial growth factor receptor signaling pathway(GO:0030947);myoblast fusion(GO:0007520);cellular response to heat(GO:0034605)
NAA15	9	N-alpha-acetyltransferase 15, NatA auxiliary subunit	angiogenesis(GO:0001525);negative regulation of apoptotic process(GO:0043066);transcription, DNA-templated(GO:0006351);cell differentiation(GO:0030154);N-terminal peptidyl-methionine acetylation(GO:0017196);N-terminal protein amino acid acetylation(GO:0006474);protein stabilization(GO:0050821);positive regulation of transcription, DNA-templated(GO:0045893)
NAA38	9	N(alpha)-acetyltransferase 38, NatC auxiliary subunit	NA
NAPG	9	Gamma-soluble NSF attachment protein	intra-Golgi vesicle-mediated transport(GO:0006891);intracellular protein transport(GO:0006886);protein complex assembly(GO:0006461);intracellular protein transport(GO:0006886);membrane fusion(GO:0061025);protein stabilization(GO:0050821)
NAV2	9	Neuron navigator 2	locomotory behavior(GO:0007626);sensory perception of smell(GO:0007608);sensory perception of sound(GO:0007605);regulation of systemic arterial blood pressure by baroreceptor feedback(GO:0003025);vagus nerve development(GO:0021564);glossopharyngeal nerve development(GO:0021563);optic nerve development(GO:0021554)
NBEA	9	Neurobeachin	protein localization(GO:0008104)
NBN	9	Nibrin	meiotic cell cycle(GO:0051321);neuromuscular process controlling balance(GO:0050885);isotype switching(GO:0045190);positive regulation of kinase activity(GO:0033674);DNA synthesis involved in DNA repair(GO:0000731);DNA double-strand break processing(GO:0000729);DNA damage checkpoint(GO:0000077);double-strand break repair via homologous recombination(GO:0000724);double-strand break repair via homo…
NEFL	9	Neurofilament light polypeptide	response to peptide hormone(GO:0043434);locomotion(GO:0040011);response to toxic substance(GO:0009636);MAPK cascade(GO:0000165);retrograde axonal transport(GO:0008090);anterograde axonal transport(GO:0008089);microtubule cytoskeleton organization(GO:0000226);spinal cord development(GO:0021510);neurofilament bundle assembly(GO:0033693);axonal transport of mitochondrion(GO:0019896);peripheral nervo…
NEK1	9	Serine/threonine-protein kinase Nek1	protein phosphorylation(GO:0006468);cilium assembly(GO:0060271);cell cycle(GO:0007049);cell division(GO:0051301);signal transduction by protein phosphorylation(GO:0023014);peptidyl-tyrosine phosphorylation(GO:0018108)
NF1	9	Neurofibromin	regulation of long-term neuronal synaptic plasticity(GO:0048169);MAPK cascade(GO:0000165);amygdala development(GO:0021764);metanephros development(GO:0001656);regulation of cell-matrix adhesion(GO:0001952);osteoblast differentiation(GO:0001649);MAPK cascade(GO:0000165);positive regulation of endothelial cell proliferation(GO:0001938);response to hypoxia(GO:0001666);negative regulation of endothel…
NFKB1	9	Nuclear factor NF-kappa-B p105 subunit	positive regulation of macrophage derived foam cell differentiation(GO:0010744);negative regulation of gene expression(GO:0010629);I-kappaB kinase/NF-kappaB signaling(GO:0007249);inflammatory response(GO:0006954);apoptotic process(GO:0006915);transcription from RNA polymerase II promoter(GO:0006366);negative regulation of transcription from RNA polymerase II promoter(GO:0000122);stimulatory C-typ…
NMD3	9	60S ribosomal export protein NMD3	ribosomal large subunit export from nucleus(GO:0000055);positive regulation of protein localization to nucleolus(GO:1904751);positive regulation of RNA biosynthetic process(GO:1902680)
NMT1	9	Glycylpeptide N-tetradecanoyltransferase 1	N-terminal peptidyl-glycine N-myristoylation(GO:0018008);N-terminal protein myristoylation(GO:0006499);in utero embryonic development(GO:0001701);N-terminal protein myristoylation(GO:0006499);positive regulation of protein insertion into mitochondrial membrane involved in apoptotic signaling pathway(GO:1900740);regulation of rhodopsin mediated signaling pathway(GO:0022400);N-terminal protein myri…
NPEPPS	9	Puromycin-sensitive aminopeptidase	proteolysis(GO:0006508);proteolysis(GO:0006508);peptide catabolic process(GO:0043171);proteolysis(GO:0006508);protein polyubiquitination(GO:0000209);proteolysis(GO:0006508);proteolysis(GO:0006508);positive regulation of protein targeting to mitochondrion(GO:1903955);cellular response to hypoxia(GO:0071456);proteolysis(GO:0006508);proteolysis(GO:0006508);proteolysis(GO:0006508);proteolysis(GO:0006…
NPR3	9	Atrial natriuretic peptide receptor 3	adenylate cyclase-inhibiting G-protein coupled receptor signaling pathway(GO:0007193);osteoclast proliferation(GO:0002158);skeletal system development(GO:0001501);positive regulation of nitric-oxide synthase activity(GO:0051000);regulation of blood pressure(GO:0008217);negative regulation of smooth muscle cell proliferation(GO:0048662);phospholipase C-activating G-protein coupled receptor signali…
NSMCE4A	9	Non-structural maintenance of chromosomes element 4 homolog A	DNA repair(GO:0006281);positive regulation of response to DNA damage stimulus(GO:2001022);DNA recombination(GO:0006310)
NUP133	9	Nuclear pore complex protein Nup133	chromatin organization(GO:0006325);transcription-dependent tethering of RNA polymerase II gene DNA at nuclear periphery(GO:0000972);sister chromatid cohesion(GO:0007062);mRNA export from nucleus(GO:0006406);nuclear pore organization(GO:0006999);mRNA export from nucleus(GO:0006406);regulation of transcription, DNA-templated(GO:0006355);mRNA export from nucleus(GO:0006406);protein import into nucle…
NUP50	9	Nuclear pore complex protein Nup50	mRNA export from nucleus(GO:0006406);mRNA export from nucleus(GO:0006406);mRNA export from nucleus(GO:0006406);viral process(GO:0016032);tRNA export from nucleus(GO:0006409);regulation of glucose transport(GO:0010827);mitotic nuclear envelope disassembly(GO:0007077);protein import into nucleus(GO:0006606);gene silencing by RNA(GO:0031047);viral transcription(GO:0019083);protein sumoylation(GO:001…
NUP98	9	Nuclear pore complex protein Nup98-Nup96	tRNA export from nucleus(GO:0006409);posttranscriptional tethering of RNA polymerase II gene DNA at nuclear periphery(GO:0000973);mRNA export from nucleus(GO:0006406);DNA replication(GO:0006260);mRNA export from nucleus(GO:0006406);mRNA export from nucleus(GO:0006406);RNA export from nucleus(GO:0006405);nucleocytoplasmic transport(GO:0006913);protein import into nucleus(GO:0006606);viral process(…
NUS1	9	Dehydrodolichyl diphosphate syntase complex subunit NUS1	cholesterol homeostasis(GO:0042632);regulation of intracellular cholesterol transport(GO:0032383);protein mannosylation(GO:0035268);angiogenesis(GO:0001525);cell differentiation(GO:0030154);dolichol biosynthetic process(GO:0019408);dolichyl diphosphate biosynthetic process(GO:0006489)
PANK2	9	Pantothenate kinase 2, mitochondrial	regulation of fatty acid metabolic process(GO:0019217);phosphorylation(GO:0016310);pantothenate metabolic process(GO:0015939);coenzyme A biosynthetic process(GO:0015937);spermatid development(GO:0007286);coenzyme A biosynthetic process(GO:0015937);coenzyme biosynthetic process(GO:0009108);aerobic respiration(GO:0009060);coenzyme A biosynthetic process(GO:0015937);regulation of mitochondrial membr…
PAPOLA	9	Poly(A) polymerase alpha	RNA polyadenylation(GO:0043631);termination of RNA polymerase II transcription(GO:0006369);RNA 3'-end processing(GO:0031123);mRNA splicing, via spliceosome(GO:0000398);regulation of mRNA 3'-end processing(GO:0031440);mRNA polyadenylation(GO:0006378);mRNA 3'-end processing(GO:0031124);mRNA 3'-end processing(GO:0031124);mRNA polyadenylation(GO:0006378);RNA polyadenylation(GO:0043631);RNA 3'-end pro…
PARP1	9	Poly [ADP-ribose] polymerase 1	nucleotide-excision repair, DNA damage recognition(GO:0000715);negative regulation of transcription from RNA polymerase II promoter(GO:0000122);nucleotide-excision repair, DNA duplex unwinding(GO:0000717);nucleotide-excision repair, preincision complex assembly(GO:0006294);telomere maintenance(GO:0000723);double-strand break repair via homologous recombination(GO:0000724);cellular response to bet…
PARP4	9	Poly [ADP-ribose] polymerase 4	response to drug(GO:0042493);cellular protein modification process(GO:0006464);DNA repair(GO:0006281);cell death(GO:0008219);protein ADP-ribosylation(GO:0006471);cellular response to DNA damage stimulus(GO:0006974);inflammatory response(GO:0006954);transport(GO:0006810);regulation of telomerase activity(GO:0051972)
PCBD2	9	Pterin-4-alpha-carbinolamine dehydratase 2	tetrahydrobiopterin biosynthetic process(GO:0006729);tetrahydrobiopterin biosynthetic process(GO:0006729);positive regulation of transcription, DNA-templated(GO:0045893);oxidation-reduction process(GO:0055114);protein heterooligomerization(GO:0051291);protein homotetramerization(GO:0051289)
PCGF5	9	Polycomb group RING finger protein 5	positive regulation of transcription from RNA polymerase II promoter(GO:0045944);transcription, DNA-templated(GO:0006351)
PCMTD1	9	Protein-L-isoaspartate O-methyltransferase domain-containing protein 1	protein methylation(GO:0006479);protein methylation(GO:0006479);protein methylation(GO:0006479);protein methylation(GO:0006479)
PDCL	9	Phosducin-like protein	protein folding(GO:0006457);signal transduction(GO:0007165);visual perception(GO:0007601);regulation of G-protein coupled receptor protein signaling pathway(GO:0008277);heterotrimeric G-protein complex assembly(GO:1902605);negative regulation of protein refolding(GO:0061084);queuosine biosynthetic process(GO:0008616)
PDHB	9	Pyruvate dehydrogenase E1 component subunit beta, mitochondrial	acetyl-CoA biosynthetic process from pyruvate(GO:0006086);acetyl-CoA biosynthetic process from pyruvate(GO:0006086);acetyl-CoA biosynthetic process from pyruvate(GO:0006086);glucose metabolic process(GO:0006006);mitochondrial acetyl-CoA biosynthetic process from pyruvate(GO:0061732);pyruvate metabolic process(GO:0006090);glyoxylate metabolic process(GO:0046487);regulation of acetyl-CoA biosynthet…
PDLIM5	9	PDZ and LIM domain protein 5	cell growth involved in cardiac muscle cell development(GO:0061049);regulation of dendritic spine morphogenesis(GO:0061001);regulation of synapse assembly(GO:0051963);cell-cell adhesion(GO:0098609)
PEX11B	9	Peroxisomal membrane protein 11B	peroxisome fission(GO:0016559);signal transduction(GO:0007165);peroxisome organization(GO:0007031);peroxisome organization(GO:0007031);peroxisome fission(GO:0016559);peroxisome fission(GO:0016559);regulation of peroxisome size(GO:0044375);peroxisome fission(GO:0016559);protein homooligomerization(GO:0051260)
PEX13	9	Peroxisomal membrane protein PEX13	neuron migration(GO:0001764);fatty acid alpha-oxidation(GO:0001561);protein import into peroxisome matrix, docking(GO:0016560);locomotory behavior(GO:0007626);suckling behavior(GO:0001967);protein import into peroxisome matrix, docking(GO:0016560);microtubule-based peroxisome localization(GO:0060152);cerebral cortex cell migration(GO:0021795)
PGK1	9	Phosphoglycerate kinase 1	negative regulation of angiogenesis(GO:0016525);phosphorylation(GO:0016310);glycolytic process(GO:0006096);gluconeogenesis(GO:0006094);epithelial cell differentiation(GO:0030855);cellular response to hypoxia(GO:0071456);canonical glycolysis(GO:0061621);plasminogen activation(GO:0031639)
PIGT	9	GPI transamidase component PIG-T	attachment of GPI anchor to protein(GO:0016255);attachment of GPI anchor to protein(GO:0016255);neuron apoptotic process(GO:0051402);neuron differentiation(GO:0030182);attachment of GPI anchor to protein(GO:0016255);attachment of GPI anchor to protein(GO:0016255);attachment of GPI anchor to protein(GO:0016255)
PITPNB	9	Phosphatidylinositol transfer protein beta isoform	transport(GO:0006810);phospholipid transport(GO:0015914);nucleus organization(GO:0006997);retrograde vesicle-mediated transport, Golgi to ER(GO:0006890);lipid metabolic process(GO:0006629);transport(GO:0006810);transport(GO:0006810)
PLEKHA7	9	Pleckstrin homology domain-containing family A member 7	epithelial cell-cell adhesion(GO:0090136);zonula adherens maintenance(GO:0045218)
PLXNA1	9	Plexin-A1	regulation of smooth muscle cell migration(GO:0014910);multicellular organism development(GO:0007275);branchiomotor neuron axon guidance(GO:0021785);semaphorin-plexin signaling pathway(GO:0071526);dichotomous subdivision of terminal units involved in salivary gland branching(GO:0060666);regulation of axon extension involved in axon guidance(GO:0048841);neuron projection extension(GO:1990138)
PMEPA1	9	Protein TMEPAI	androgen receptor signaling pathway(GO:0030521);negative regulation of SMAD protein complex assembly(GO:0010991);negative regulation of transforming growth factor beta receptor signaling pathway(GO:0030512);negative regulation of transforming growth factor beta receptor signaling pathway(GO:0030512);negative regulation of transforming growth factor beta receptor signaling pathway(GO:0030512);nega…
PNMA2	9	Paraneoplastic antigen Ma2	positive regulation of apoptotic process(GO:0043065)
POF1B	9	Protein POF1B
POGK	9	Pogo transposable element with KRAB domain	regulation of transcription, DNA-templated(GO:0006355);regulation of transcription, DNA-templated(GO:0006355);multicellular organism development(GO:0007275)
POLR2K	9	DNA-directed RNA polymerases I, II, and III subunit RPABC4	transcription, DNA-templated(GO:0006351);mRNA splicing, via spliceosome(GO:0000398);transcription from RNA polymerase II promoter(GO:0006366);regulation of transcription from RNA polymerase I promoter(GO:0006356);transcription from RNA polymerase II promoter(GO:0006366);transcription-coupled nucleotide-excision repair(GO:0006283);mRNA splicing, via spliceosome(GO:0000398);transcription initiation…
POU2F1	9	POU domain, class 2, transcription factor 1	transcription, DNA-templated(GO:0006351);snRNA transcription from RNA polymerase II promoter(GO:0042795);regulation of transcription from RNA polymerase II promoter(GO:0006357);positive regulation of transcription from RNA polymerase II promoter(GO:0045944);negative regulation of transcription, DNA-templated(GO:0045892);positive regulation of transcription from RNA polymerase II promoter(GO:00459…
PPP2R5C	9	Serine/threonine-protein phosphatase 2A 56 kDa regulatory subunit gamma isoform	signal transduction(GO:0007165);signal transduction(GO:0007165);negative regulation of cell proliferation(GO:0008285);signal transduction(GO:0007165);regulation of catalytic activity(GO:0050790);signal transduction(GO:0007165);proteasome-mediated ubiquitin-dependent protein catabolic process(GO:0043161);regulation of phosphatidylinositol 3-kinase signaling(GO:0014066);DNA damage response, signal …
PPP4R2	9	Serine/threonine-protein phosphatase 4 regulatory subunit 2	regulation of catalytic activity(GO:0050790);regulation of double-strand break repair via homologous recombination(GO:0010569);RNA splicing(GO:0008380);cellular protein modification process(GO:0006464);mRNA processing(GO:0006397);regulation of catalytic activity(GO:0050790);regulation of catalytic activity(GO:0050790);regulation of catalytic activity(GO:0050790);regulation of catalytic activity(G…
PRELID1	9	PRELI domain-containing protein 1, mitochondrial	multicellular organism development(GO:0007275);immune response(GO:0006955);apoptotic process(GO:0006915);positive regulation of T cell apoptotic process(GO:0070234);phospholipid transport(GO:0015914);regulation of mitochondrial membrane potential(GO:0051881);positive regulation of endopeptidase activity(GO:0010950);negative regulation of mitochondrial membrane potential(GO:0010917);regulation of …
PRKCA	9	Protein kinase C alpha type	peptidyl-serine phosphorylation(GO:0018105);positive regulation of cardiac muscle hypertrophy(GO:0010613);positive regulation of endothelial cell proliferation(GO:0001938);angiogenesis(GO:0001525);mitotic nuclear envelope disassembly(GO:0007077);positive regulation of endothelial cell migration(GO:0010595);protein phosphorylation(GO:0006468);desmosome assembly(GO:0002159);cell adhesion(GO:0007155…
PRMT7	9	Protein arginine N-methyltransferase 7	transcription, DNA-templated(GO:0006351);regulation of gene expression by genetic imprinting(GO:0006349);spliceosomal snRNP assembly(GO:0000387);cell differentiation(GO:0030154);regulation of transcription, DNA-templated(GO:0006355);histone methylation(GO:0016571);peptidyl-arginine methylation, to symmetrical-dimethyl arginine(GO:0019918);peptidyl-arginine methylation(GO:0018216);peptidyl-arginin…
PRR11	9	Proline-rich protein 11	regulation of cell cycle(GO:0051726);cell cycle arrest(GO:0007050)
PTBP1	9	Polypyrimidine tract-binding protein 1	alternative mRNA splicing, via spliceosome(GO:0000380);mRNA processing(GO:0006397);RNA splicing(GO:0008380);regulation of alternative mRNA splicing, via spliceosome(GO:0000381);mRNA processing(GO:0006397);mRNA splicing, via spliceosome(GO:0000398);regulation of alternative mRNA splicing, via spliceosome(GO:0000381);negative regulation of RNA splicing(GO:0033119);mRNA processing(GO:0006397);gene e…
PTEN	9	Phosphatidylinositol 3,4,5-trisphosphate 3-phosphatase and dual-specificity protein phosphatase PTEN	regulation of protein stability(GO:0031647);adult behavior(GO:0030534);negative regulation of cell migration(GO:0030336);negative regulation of cell migration(GO:0030336);angiogenesis(GO:0001525);regulation of cyclin-dependent protein serine/threonine kinase activity(GO:0000079);negative regulation of cell migration(GO:0030336);phosphatidylinositol biosynthetic process(GO:0006661);negative regula…
PTK2	9	Focal adhesion kinase 1	regulation of cell shape(GO:0008360);regulation of cell shape(GO:0008360);positive regulation of cell proliferation(GO:0008284);axon guidance(GO:0007411);axon guidance(GO:0007411);MAPK cascade(GO:0000165);integrin-mediated signaling pathway(GO:0007229);placenta development(GO:0001890);microtubule cytoskeleton organization(GO:0000226);neuron migration(GO:0001764);vasculogenesis(GO:0001570);angioge…
PTPRF	9	Receptor-type tyrosine-protein phosphatase F	neuron projection regeneration(GO:0031102);cell migration(GO:0016477);transmembrane receptor protein tyrosine phosphatase signaling pathway(GO:0007185);cell adhesion(GO:0007155);negative regulation of receptor binding(GO:1900121);regulation of axon regeneration(GO:0048679);peptidyl-tyrosine dephosphorylation(GO:0035335);peptidyl-tyrosine dephosphorylation(GO:0035335);peptidyl-tyrosine dephosphory…
PURB	9	Transcriptional activator protein Pur-beta	negative regulation of transcription from RNA polymerase II promoter(GO:0000122);cell differentiation(GO:0030154);regulation of myeloid cell differentiation(GO:0045637);cell proliferation(GO:0008283);transcription, DNA-templated(GO:0006351)
PVR	9	Poliovirus receptor	positive regulation of natural killer cell mediated cytotoxicity(GO:0045954);positive regulation of natural killer cell mediated cytotoxicity directed against tumor cell target(GO:0002860);homophilic cell adhesion via plasma membrane adhesion molecules(GO:0007156);heterophilic cell-cell adhesion via plasma membrane cell adhesion molecules(GO:0007157);susceptibility to natural killer cell mediated…
RABGAP1L	9	Rab GTPase-activating protein 1-like	activation of GTPase activity(GO:0090630);regulation of protein localization(GO:0032880);regulation of vesicle fusion(GO:0031338);intracellular protein transport(GO:0006886);positive regulation of GTPase activity(GO:0043547);cell cycle(GO:0007049);cell cycle(GO:0007049);positive regulation of GTPase activity(GO:0043547)
RAC1	9	Ras-related C3 botulinum toxin substrate 1	bone resorption(GO:0045453);regulation of lamellipodium assembly(GO:0010591);auditory receptor cell morphogenesis(GO:0002093);positive regulation of protein phosphorylation(GO:0001934);epithelial cell morphogenesis(GO:0003382);mast cell chemotaxis(GO:0002551);regulation of hydrogen peroxide metabolic process(GO:0010310);movement of cell or subcellular component(GO:0006928);cell adhesion(GO:000715…
RANBP2	9	E3 SUMO-protein ligase RanBP2	regulation of cellular response to heat(GO:1900034);intracellular transport of virus(GO:0075733);centrosome localization(GO:0051642);positive regulation of mitotic centrosome separation(GO:0046604);positive regulation of GTPase activity(GO:0043547);viral transcription(GO:0019083);protein sumoylation(GO:0016925);protein sumoylation(GO:0016925);protein sumoylation(GO:0016925);protein peptidyl-proly…
RAP2B	9	Ras-related protein Rap-2b	regulation of protein tyrosine kinase activity(GO:0061097);signal transduction(GO:0007165);platelet activation(GO:0030168);platelet aggregation(GO:0070527);negative regulation of cell migration(GO:0030336);neutrophil degranulation(GO:0043312);Rap protein signal transduction(GO:0032486);positive regulation of protein autophosphorylation(GO:0031954)
RASA2	9	Ras GTPase-activating protein 2	signal transduction(GO:0007165);MAPK cascade(GO:0000165);positive regulation of GTPase activity(GO:0043547);signal transduction(GO:0007165);negative regulation of Ras protein signal transduction(GO:0046580);positive regulation of GTPase activity(GO:0043547);intracellular signal transduction(GO:0035556)
RBM33	9	RNA-binding protein 33
RBMS1	9	RNA-binding motif, single-stranded-interacting protein 1	DNA replication(GO:0006260);RNA processing(GO:0006396)
RCCD1	9	RCC1 domain-containing protein 1
RGS16	9	Regulator of G-protein signaling 16	G-protein coupled receptor signaling pathway(GO:0007186);negative regulation of signal transduction(GO:0009968);regulation of G-protein coupled receptor protein signaling pathway(GO:0008277);visual perception(GO:0007601);positive regulation of GTPase activity(GO:0043547)
RHOF	9	Rho-related GTP-binding protein RhoF	small GTPase mediated signal transduction(GO:0007264);actin filament organization(GO:0007015);neutrophil degranulation(GO:0043312);small GTPase mediated signal transduction(GO:0007264);small GTPase mediated signal transduction(GO:0007264);regulation of small GTPase mediated signal transduction(GO:0051056)
RHOQ	9	Rho-related GTP-binding protein RhoQ	positive regulation of filopodium assembly(GO:0051491);small GTPase mediated signal transduction(GO:0007264);cortical actin cytoskeleton organization(GO:0030866);positive regulation of glucose import(GO:0046326);regulation of cell shape(GO:0008360);insulin receptor signaling pathway(GO:0008286);cellular response to insulin stimulus(GO:0032869);GTP metabolic process(GO:0046039);regulation of small…
RIN2	9	Ras and Rab interactor 2	endocytosis(GO:0006897);signal transduction(GO:0007165);small GTPase mediated signal transduction(GO:0007264);membrane organization(GO:0061024);positive regulation of GTPase activity(GO:0043547);positive regulation of GTPase activity(GO:0043547)
RNASEL	9	2-5A-dependent ribonuclease	negative regulation of viral genome replication(GO:0045071);rRNA processing(GO:0006364);regulation of mRNA stability(GO:0043488);protein phosphorylation(GO:0006468);mRNA processing(GO:0006397);defense response to virus(GO:0051607);positive regulation of transcription from RNA polymerase II promoter(GO:0045944);fat cell differentiation(GO:0045444);transmembrane transport(GO:0055085);positive regul…
RNF114	9	E3 ubiquitin-protein ligase RNF114	protein polyubiquitination(GO:0000209);protein polyubiquitination(GO:0000209);cell differentiation(GO:0030154);spermatogenesis(GO:0007283);multicellular organism development(GO:0007275);positive regulation of proteasomal ubiquitin-dependent protein catabolic process(GO:0032436)
RNH1	9	Ribonuclease inhibitor	regulation of angiogenesis(GO:0045765);negative regulation of catalytic activity(GO:0043086);mRNA catabolic process(GO:0006402)
RPAIN	9	RPA-interacting protein	DNA repair(GO:0006281);DNA-dependent DNA replication(GO:0006261);DNA recombination(GO:0006310);response to UV(GO:0009411);protein import into nucleus(GO:0006606)
RPN1	9	Dolichyl-diphosphooligosaccharide--protein glycosyltransferase subunit 1	protein N-linked glycosylation via asparagine(GO:0018279);protein N-linked glycosylation via asparagine(GO:0018279);cellular protein modification process(GO:0006464);protein N-linked glycosylation via asparagine(GO:0018279);protein glycosylation(GO:0006486);protein glycosylation(GO:0006486)
RXRA	9	Retinoic acid receptor RXR-alpha	in utero embryonic development(GO:0001701);negative regulation of transcription from RNA polymerase II promoter(GO:0000122);positive regulation of transcription from RNA polymerase II promoter(GO:0045944);embryo implantation(GO:0007566);vitamin metabolic process(GO:0006766);transcription initiation from RNA polymerase II promoter(GO:0006367);maternal placenta development(GO:0001893);modulation by…
SAP30	9	Histone deacetylase complex subunit SAP30	regulation of transcription, DNA-templated(GO:0006355);transcription, DNA-templated(GO:0006351);negative regulation of transcription from RNA polymerase II promoter(GO:0000122);histone deacetylation(GO:0016575);skeletal muscle cell differentiation(GO:0035914)
SAR1B	9	GTP-binding protein SAR1b	ER to Golgi vesicle-mediated transport(GO:0006888);intracellular protein transport(GO:0006886);antigen processing and presentation of peptide antigen via MHC class I(GO:0002474);antigen processing and presentation of exogenous peptide antigen via MHC class II(GO:0019886);intracellular protein transport(GO:0006886);COPII vesicle coating(GO:0048208)
SBF2	9	Myotubularin-related protein 13	membrane organization(GO:0061024);myelination(GO:0042552);protein tetramerization(GO:0051262);positive regulation of GTPase activity(GO:0043547);positive regulation of GTPase activity(GO:0043547);regulation of GTPase activity(GO:0043087);regulation of GTPase activity(GO:0043087);regulation of GTPase activity(GO:0043087)
SCAND1	9	SCAN domain-containing protein 1	regulation of transcription, DNA-templated(GO:0006355)
SCD	9	Acyl-CoA desaturase	unsaturated fatty acid biosynthetic process(GO:0006636);unsaturated fatty acid biosynthetic process(GO:0006636);long-chain fatty-acyl-CoA biosynthetic process(GO:0035338);oxidation-reduction process(GO:0055114)
SDC1	9	Syndecan-1	glycosaminoglycan biosynthetic process(GO:0006024);ureteric bud development(GO:0001657);retinoid metabolic process(GO:0001523);Sertoli cell development(GO:0060009);wound healing(GO:0042060);glycosaminoglycan catabolic process(GO:0006027);glycosaminoglycan metabolic process(GO:0030203);response to toxic substance(GO:0009636);inflammatory response(GO:0006954);myoblast development(GO:0048627);striat…
SEL1L3	9	Protein sel-1 homolog 3
SELK	9	Selenoprotein K
SERBP1	9	Plasminogen activator inhibitor 1 RNA-binding protein	regulation of mRNA stability(GO:0043488);regulation of apoptotic process(GO:0042981)
SERINC3	9	Serine incorporator 3	detection of virus(GO:0009597);sphingolipid metabolic process(GO:0006665);phosphatidylserine metabolic process(GO:0006658);L-serine biosynthetic process(GO:0006564);defense response to virus(GO:0051607);detection of virus(GO:0009597);innate immune response(GO:0045087);innate immune response(GO:0045087);L-serine transport(GO:0015825);phosphatidylserine metabolic process(GO:0006658);positive regula…
SERINC5	9	Serine incorporator 5	sphingolipid metabolic process(GO:0006665);phosphatidylserine metabolic process(GO:0006658);L-serine biosynthetic process(GO:0006564);innate immune response(GO:0045087);phospholipid biosynthetic process(GO:0008654);detection of virus(GO:0009597);myelination(GO:0042552);sphingolipid metabolic process(GO:0006665);L-serine transport(GO:0015825);detection of virus(GO:0009597);defense response to viru…
SERTAD2	9	SERTA domain-containing protein 2	transcription, DNA-templated(GO:0006351);negative regulation of cell growth(GO:0030308);positive regulation of transcription, DNA-templated(GO:0045893)
SF1	9	Steroidogenic factor 1	multicellular organism aging(GO:0010259);tissue development(GO:0009888);sex determination(GO:0007530);cell-cell signaling(GO:0007267);transcription initiation from RNA polymerase II promoter(GO:0006367);luteinization(GO:0001553);sex determination(GO:0007530);hormone-mediated signaling pathway(GO:0009755);sex determination(GO:0007530);sex determination(GO:0007530);sex determination(GO:0007530);fem…
SF3A1	9	Splicing factor 3A subunit 1	mRNA 3'-splice site recognition(GO:0000389);regulation of alternative mRNA splicing, via spliceosome(GO:0000381);mRNA splicing, via spliceosome(GO:0000398);mRNA splicing, via spliceosome(GO:0000398);mRNA splicing, via spliceosome(GO:0000398);mRNA splicing, via spliceosome(GO:0000398);RNA processing(GO:0006396);mRNA processing(GO:0006397)
SFXN4	9	Sideroflexin-4	ion transmembrane transport(GO:0034220);iron ion homeostasis(GO:0055072);ion transmembrane transport(GO:0034220);ion transmembrane transport(GO:0034220)
SH2D4A	9	SH2 domain-containing protein 4A	negative regulation of phosphatase activity(GO:0010923)
SH3BP2	9	SH3 domain-binding protein 2	signal transduction(GO:0007165);positive regulation of signal transduction(GO:0009967)
SHC1	9	SHC-transforming protein 1	IRE1-mediated unfolded protein response(GO:0036498);actin cytoskeleton reorganization(GO:0031532);MAPK cascade(GO:0000165);MAPK cascade(GO:0000165);regulation of epidermal growth factor-activated receptor activity(GO:0007176);single organismal cell-cell adhesion(GO:0016337);activation of MAPK activity(GO:0000187);epidermal growth factor receptor signaling pathway(GO:0007173);angiogenesis(GO:00015…
SIRT3	9	NAD-dependent protein deacetylase sirtuin-3, mitochondrial	mitochondrion organization(GO:0007005);protein deacetylation(GO:0006476);aging(GO:0007568);peptidyl-lysine deacetylation(GO:0034983);positive regulation of insulin secretion(GO:0032024);aerobic respiration(GO:0009060);negative regulation of ERK1 and ERK2 cascade(GO:0070373);protein deacetylation(GO:0006476);negative regulation of reactive oxygen species metabolic process(GO:2000378)
SLC25A13	9	Calcium-binding mitochondrial carrier protein Aralar2	transport(GO:0006810);ATP biosynthetic process(GO:0006754);gluconeogenesis(GO:0006094);L-glutamate transport(GO:0015813);aspartate transport(GO:0015810);L-aspartate transmembrane transport(GO:0089712);malate-aspartate shuttle(GO:0043490);L-glutamate transmembrane transport(GO:0089711);response to calcium ion(GO:0051592);cellular respiration(GO:0045333)
SLC39A3	9	Zinc transporter ZIP3	metal ion transport(GO:0030001);metal ion transport(GO:0030001);metal ion transport(GO:0030001);zinc II ion transmembrane transport(GO:0071577);transmembrane transport(GO:0055085);transmembrane transport(GO:0055085);transmembrane transport(GO:0055085)
SLCO3A1	9	Solute carrier organic anion transporter family member 3A1	sodium-independent organic anion transport(GO:0043252);transport(GO:0006810)
SLK	9	STE20-like serine/threonine-protein kinase	signal transduction by protein phosphorylation(GO:0023014);apoptotic process(GO:0006915);cytoplasmic microtubule organization(GO:0031122);regulation of cell migration(GO:0030334);regulation of cell migration(GO:0030334);regulation of apoptotic process(GO:0042981);regulation of focal adhesion assembly(GO:0051893);protein autophosphorylation(GO:0046777)
SMURF1	9	E3 ubiquitin-protein ligase SMURF1	BMP signaling pathway(GO:0030509);BMP signaling pathway(GO:0030509);protein export from nucleus(GO:0006611);protein polyubiquitination(GO:0000209);negative regulation of ossification(GO:0030279);transforming growth factor beta receptor signaling pathway(GO:0007179);cell differentiation(GO:0030154);protein ubiquitination(GO:0016567);ectoderm development(GO:0007398);receptor catabolic process(GO:00…
SPTBN1	9	Spectrin beta chain, non-erythrocytic 1	cytoskeleton organization(GO:0007010);positive regulation of protein localization to plasma membrane(GO:1903078);MAPK cascade(GO:0000165);common-partner SMAD protein phosphorylation(GO:0007182);regulation of protein localization to plasma membrane(GO:1903076);mitotic cytokinesis(GO:0000281);cytoskeleton organization(GO:0007010);plasma membrane organization(GO:0007009);ER to Golgi vesicle-mediated…
SQLE	9	Squalene monooxygenase	cholesterol biosynthetic process(GO:0006695);sterol biosynthetic process(GO:0016126);cellular aromatic compound metabolic process(GO:0006725);sterol biosynthetic process(GO:0016126);response to organic substance(GO:0010033);cholesterol metabolic process(GO:0008203);oxidation-reduction process(GO:0055114);oxidation-reduction process(GO:0055114);oxidation-reduction process(GO:0055114);oxidation-red…
SRSF10	9	Serine/arginine-rich splicing factor 10	RNA splicing, via transesterification reactions(GO:0000375);spliceosomal tri-snRNP complex assembly(GO:0000244);regulation of mRNA splicing, via spliceosome(GO:0048024);mRNA splicing, via spliceosome(GO:0000398);regulation of transcription, DNA-templated(GO:0006355);cytosolic transport(GO:0016482);mRNA export from nucleus(GO:0006406);mRNA splice site selection(GO:0006376);regulation of RNA splici…
SSH1	9	Protein phosphatase Slingshot homolog 1	regulation of lamellipodium assembly(GO:0010591);regulation of actin polymerization or depolymerization(GO:0008064);protein dephosphorylation(GO:0006470);protein dephosphorylation(GO:0006470);cell morphogenesis(GO:0000902);regulation of axonogenesis(GO:0050770);actin cytoskeleton organization(GO:0030036);peptidyl-tyrosine dephosphorylation(GO:0035335);regulation of cellular protein metabolic proc…
ST13	9	Hsc70-interacting protein	chaperone cofactor-dependent protein refolding(GO:0070389);negative regulation of protein refolding(GO:0061084);protein homooligomerization(GO:0051260);protein folding(GO:0006457)
STAU2	9	Double-stranded RNA-binding protein Staufen homolog 2	transport(GO:0006810)
STEAP3	9	Metalloreductase STEAP3	transferrin transport(GO:0033572);copper ion import(GO:0015677);apoptotic process(GO:0006915);protein secretion(GO:0009306);protein secretion(GO:0009306);cell cycle(GO:0007049);iron ion homeostasis(GO:0055072);regulation of apoptotic process(GO:0042981);oxidation-reduction process(GO:0055114)
STK11IP	9	Serine/threonine-protein kinase 11-interacting protein	neutrophil degranulation(GO:0043312);protein localization(GO:0008104)
STK24	9	Serine/threonine-protein kinase 24	protein autophosphorylation(GO:0046777);protein phosphorylation(GO:0006468);cellular response to starvation(GO:0009267);protein autophosphorylation(GO:0046777);intrinsic apoptotic signaling pathway in response to oxidative stress(GO:0008631);signal transduction(GO:0007165);signal transduction by protein phosphorylation(GO:0023014);response to hydrogen peroxide(GO:0042542);negative regulation of c…
STT3B	9	Dolichyl-diphosphooligosaccharide--protein glycosyltransferase subunit STT3B	glycoprotein catabolic process(GO:0006516);protein N-linked glycosylation via asparagine(GO:0018279);response to unfolded protein(GO:0006986);protein N-linked glycosylation via asparagine(GO:0018279);protein N-linked glycosylation via asparagine(GO:0018279);response to unfolded protein(GO:0006986);post-translational protein modification(GO:0043687);co-translational protein modification(GO:0043686…
STX6	9	Syntaxin-6	regulation of cellular protein localization(GO:1903827);Golgi ribbon formation(GO:0090161);endosome organization(GO:0007032);vesicle docking(GO:0048278);vesicle fusion(GO:0006906);intracellular protein transport(GO:0006886);endocytic recycling(GO:0032456);Golgi vesicle transport(GO:0048193);retrograde transport, endosome to Golgi(GO:0042147);regulation of protein localization(GO:0032880)
SUCLG1	9	Succinyl-CoA ligase [ADP/GDP-forming] subunit alpha, mitochondrial	tricarboxylic acid cycle(GO:0006099);tricarboxylic acid cycle(GO:0006099)
SULF2	9	Extracellular sulfatase Sulf-2	metabolic process(GO:0008152);regulation of hepatocyte proliferation(GO:2000345);response to wounding(GO:0009611);glomerular filtration(GO:0003094);chondrocyte development(GO:0002063);kidney development(GO:0001822);liver regeneration(GO:0097421);esophagus smooth muscle contraction(GO:0014846);positive regulation of vascular endothelial growth factor production(GO:0010575);positive regulation of W…
SYF2	9	Pre-mRNA-splicing factor SYF2	gastrulation(GO:0007369);mRNA splicing, via spliceosome(GO:0000398);mitotic G2 DNA damage checkpoint(GO:0007095);in utero embryonic development(GO:0001701);mRNA splicing, via spliceosome(GO:0000398);embryonic organ development(GO:0048568);positive regulation of cell proliferation(GO:0008284)
SYNCRIP	9	Heterogeneous nuclear ribonucleoprotein Q	negative regulation of translation(GO:0017148);viral process(GO:0016032);mRNA splicing, via spliceosome(GO:0000398);RNA splicing(GO:0008380);RNA processing(GO:0006396);osteoblast differentiation(GO:0001649);CRD-mediated mRNA stabilization(GO:0070934);negative regulation of translation(GO:0017148);cellular response to interferon-gamma(GO:0071346)
SYTL3	9	Synaptotagmin-like protein 3	intracellular protein transport(GO:0006886);vesicle fusion(GO:0006906);regulation of calcium ion-dependent exocytosis(GO:0017158);calcium ion-regulated exocytosis of neurotransmitter(GO:0048791)
TAP2	9	Antigen peptide transporter 2	transmembrane transport(GO:0055085);transmembrane transport(GO:0055085);antigen processing and presentation of endogenous peptide antigen via MHC class I(GO:0019885);antigen processing and presentation of endogenous peptide antigen via MHC class I(GO:0019885);antigen processing and presentation of peptide antigen via MHC class I(GO:0002474);adaptive immune response(GO:0002250);antigen processing …
TBC1D22A	9	TBC1 domain family member 22A	intracellular protein transport(GO:0006886);regulation of vesicle fusion(GO:0031338);activation of GTPase activity(GO:0090630)
TBC1D9B	9	TBC1 domain family member 9B	intracellular protein transport(GO:0006886);regulation of vesicle fusion(GO:0031338);activation of GTPase activity(GO:0090630)
TBCD	9	Tubulin-specific chaperone D	mitotic cell cycle(GO:0000278);tubulin complex assembly(GO:0007021);protein folding(GO:0006457);protein folding(GO:0006457);negative regulation of microtubule polymerization(GO:0031115);tubulin complex assembly(GO:0007021);tubulin complex assembly(GO:0007021);negative regulation of cell-substrate adhesion(GO:0010812);post-chaperonin tubulin folding pathway(GO:0007023);tubulin complex assembly(GO:…
TBL1XR1	9	F-box-like/WD repeat-containing protein TBL1XR1	cellular lipid metabolic process(GO:0044255);response to dietary excess(GO:0002021);negative regulation of transcription from RNA polymerase II promoter(GO:0000122);multicellular organism growth(GO:0035264);proteasome-mediated ubiquitin-dependent protein catabolic process(GO:0043161);transcription, DNA-templated(GO:0006351);regulation of cAMP metabolic process(GO:0030814);histone deacetylation(GO…
TCEB2	9	Transcription elongation factor B polypeptide 2	transcription elongation from RNA polymerase II promoter(GO:0006368);transcription elongation from RNA polymerase II promoter(GO:0006368);transcription from RNA polymerase II promoter(GO:0006366);regulation of transcription from RNA polymerase II promoter in response to hypoxia(GO:0061418);protein ubiquitination(GO:0016567);protein complex assembly(GO:0006461);translational elongation(GO:0006414)
TEAD1	9	Transcriptional enhancer factor TEF-1	positive regulation of transcription, DNA-templated(GO:0045893);hippo signaling(GO:0035329);hippo signaling(GO:0035329);protein complex assembly(GO:0006461);transcription initiation from RNA polymerase II promoter(GO:0006367);embryonic organ development(GO:0048568);hippo signaling(GO:0035329);positive regulation of pri-miRNA transcription from RNA polymerase II promoter(GO:1902895);transcription …
TFAM	9	Transcription factor A, mitochondrial	DNA-dependent DNA replication(GO:0006261);mitochondrial respiratory chain complex assembly(GO:0033108);transcription from RNA polymerase II promoter(GO:0006366);regulation of transcription from RNA polymerase I promoter(GO:0006356);transcription from mitochondrial promoter(GO:0006390);mitochondrion organization(GO:0007005);transcription initiation from mitochondrial promoter(GO:0006391);transcrip…
TGFBI	9	Transforming growth factor-beta-induced protein ig-h3	cell adhesion(GO:0007155);response to stimulus(GO:0050896);cellular protein metabolic process(GO:0044267);extracellular matrix organization(GO:0030198);angiogenesis(GO:0001525);cell proliferation(GO:0008283);chondrocyte differentiation(GO:0002062);visual perception(GO:0007601);negative regulation of cell adhesion(GO:0007162);cell adhesion(GO:0007155);cell adhesion(GO:0007155);cell adhesion(GO:000…
THBS1	9	Thrombospondin-1	response to hypoxia(GO:0001666);activation of MAPK activity(GO:0000187);positive regulation of angiogenesis(GO:0045766);platelet degranulation(GO:0002576);negative regulation of endothelial cell proliferation(GO:0001937);negative regulation of endothelial cell proliferation(GO:0001937);negative regulation of endothelial cell proliferation(GO:0001937);negative regulation of cell-matrix adhesion(GO…
TIMELESS	9	Protein timeless homolog	circadian rhythm(GO:0007623);cellular response to DNA damage stimulus(GO:0006974);cellular response to DNA damage stimulus(GO:0006974);DNA replication(GO:0006260);transcription, DNA-templated(GO:0006351);morphogenesis of an epithelium(GO:0002009);negative regulation of transcription from RNA polymerase II promoter(GO:0000122);regulation of circadian rhythm(GO:0042752);lung development(GO:0030324)…
TM9SF2	9	Transmembrane 9 superfamily member 2	transport(GO:0006810)
TMCC1	9	Transmembrane and coiled-coil domains protein 1
TMEM161B	9	Transmembrane protein 161B	DNA integration(GO:0015074)
TMEM170A	9	Transmembrane protein 170A	nuclear envelope organization(GO:0006998);endoplasmic reticulum tubular network organization(GO:0071786);nuclear pore complex assembly(GO:0051292)
TMEM185A	9	Transmembrane protein 185A
TMEM39A	9	Transmembrane protein 39A
TMTC4	9	Transmembrane and TPR repeat-containing protein 4
TNFAIP6	9	Tumor necrosis factor-inducible gene 6 protein	cell adhesion(GO:0007155);inflammatory response(GO:0006954);cell-cell signaling(GO:0007267);signal transduction(GO:0007165);positive regulation of cell migration(GO:0030335);negative regulation of inflammatory response(GO:0050728);neutrophil degranulation(GO:0043312);ovulation(GO:0030728)
TNFRSF10B	9	Tumor necrosis factor receptor superfamily member 10B	inflammatory response(GO:0006954);activation of cysteine-type endopeptidase activity involved in apoptotic process(GO:0006919);apoptotic process(GO:0006915);activation of NF-kappaB-inducing kinase activity(GO:0007250);activation of NF-kappaB-inducing kinase activity(GO:0007250);cell surface receptor signaling pathway(GO:0007166);immune response(GO:0006955);regulation of apoptotic process(GO:00429…
TNPO1	9	Transportin-1	NLS-bearing protein import into nucleus(GO:0006607);protein import into nucleus, translocation(GO:0000060);intraciliary transport involved in cilium assembly(GO:0035735);viral process(GO:0016032);ribosomal protein import into nucleus(GO:0006610);regulation of mRNA stability(GO:0043488);intracellular protein transport(GO:0006886)
TNS3	9	Tensin-3	lung alveolus development(GO:0048286);cell migration(GO:0016477);positive regulation of cell proliferation(GO:0008284);intracellular signal transduction(GO:0035556);intracellular signal transduction(GO:0035556);intracellular signal transduction(GO:0035556)
TOLLIP	9	Toll-interacting protein	cell-cell signaling(GO:0007267);signal transduction(GO:0007165);inflammatory response(GO:0006954);autophagy(GO:0006914);ubiquitin-dependent protein catabolic process(GO:0006511);epithelial cell differentiation(GO:0030855);phosphorylation(GO:0016310);innate immune response(GO:0045087);positive regulation of protein sumoylation(GO:0033235);neutrophil degranulation(GO:0043312);protein localization t…
TRAF6	9	TNF receptor-associated factor 6	positive regulation of transcription regulatory region DNA binding(GO:2000679);ossification(GO:0001503);protein polyubiquitination(GO:0000209);protein polyubiquitination(GO:0000209);activation of MAPK activity(GO:0000187);negative regulation of transcription from RNA polymerase II promoter(GO:0000122);positive regulation of JUN kinase activity(GO:0043507);MyD88-dependent toll-like receptor signal…
TRIAP1	9	TP53-regulated inhibitor of apoptosis 1	regulation of apoptotic process(GO:0042981);apoptotic process(GO:0006915);DNA damage response, signal transduction by p53 class mediator resulting in cell cycle arrest(GO:0006977);cellular response to UV(GO:0034644);negative regulation of apoptotic process(GO:0043066);DNA damage response, signal transduction by p53 class mediator(GO:0030330);phospholipid transport(GO:0015914);negative regulation …
TRIM14	9	Tripartite motif-containing protein 14	negative regulation of viral transcription(GO:0032897);innate immune response(GO:0045087);positive regulation of NF-kappaB transcription factor activity(GO:0051092);positive regulation of sequence-specific DNA binding transcription factor activity(GO:0051091)
TRIM25	9	E3 ubiquitin/ISG15 ligase TRIM25	regulation of viral release from host cell(GO:1902186);regulation of viral release from host cell(GO:1902186);interferon-gamma-mediated signaling pathway(GO:0060333);protein deubiquitination(GO:0016579);protein monoubiquitination(GO:0006513);ubiquitin-dependent ERAD pathway(GO:0030433);translesion synthesis(GO:0019985);protein ubiquitination involved in ubiquitin-dependent protein catabolic proce…
TROVE2	9	60 kDa SS-A/Ro ribonucleoprotein	response to UV(GO:0009411);smoothened signaling pathway(GO:0007224);transcription from RNA polymerase III promoter(GO:0006383);immune system development(GO:0002520);cilium assembly(GO:0060271)
TTC39A	9	Tetratricopeptide repeat protein 39A	biological_process(GO:0008150)
TTC39C	9	Tetratricopeptide repeat protein 39C
TTL	9	Tubulin--tyrosine ligase	cellular protein modification process(GO:0006464);microtubule cytoskeleton organization(GO:0000226);regulation of axon extension(GO:0030516)
TUBA4A	9	Tubulin alpha-4A chain	microtubule-based process(GO:0007017);cytoskeleton organization(GO:0007010);platelet degranulation(GO:0002576);G2/M transition of mitotic cell cycle(GO:0000086);cytoskeleton organization(GO:0007010);ciliary basal body docking(GO:0097711);microtubule-based process(GO:0007017);microtubule-based process(GO:0007017);cytoskeleton organization(GO:0007010);cytoskeleton organization(GO:0007010);cytoskele…
UBE2B	9	Ubiquitin-conjugating enzyme E2 B	postreplication repair(GO:0006301);postreplication repair(GO:0006301);DNA repair(GO:0006281);in utero embryonic development(GO:0001701);protein polyubiquitination(GO:0000209);cellular response to DNA damage stimulus(GO:0006974);maintenance of chromatin silencing(GO:0006344);protein monoubiquitination(GO:0006513);ubiquitin-dependent protein catabolic process(GO:0006511);ubiquitin-dependent protein…
UBE2F	9	NEDD8-conjugating enzyme UBE2F	protein neddylation(GO:0045116);protein neddylation(GO:0045116);protein ubiquitination(GO:0016567)
UBE2G1	9	Ubiquitin-conjugating enzyme E2 G1	cellular protein catabolic process(GO:0044257);protein ubiquitination(GO:0016567);ubiquitin-dependent protein catabolic process(GO:0006511);protein K63-linked ubiquitination(GO:0070534);protein K48-linked ubiquitination(GO:0070936);protein K48-linked ubiquitination(GO:0070936)
UBE4B	9	Ubiquitin conjugation factor E4 B	protein polyubiquitination(GO:0000209);protein autoubiquitination(GO:0051865);granzyme-mediated apoptotic signaling pathway(GO:0008626);proteasome-mediated ubiquitin-dependent protein catabolic process(GO:0043161);protein monoubiquitination(GO:0006513);ventricular trabecula myocardium morphogenesis(GO:0003222);response to UV(GO:0009411);protein ubiquitination involved in ubiquitin-dependent prote…
UBQLN1	9	Ubiquilin-1	positive regulation of ER-associated ubiquitin-dependent protein catabolic process(GO:1903071);regulation of protein ubiquitination(GO:0031396);ubiquitin-dependent ERAD pathway(GO:0030433);macroautophagy(GO:0016236);autophagosome assembly(GO:0000045);response to endoplasmic reticulum stress(GO:0034976);regulation of oxidative stress-induced intrinsic apoptotic signaling pathway(GO:1902175);negati…
UCHL5	9	Ubiquitin carboxyl-terminal hydrolase isozyme L5	protein deubiquitination(GO:0016579);DNA recombination(GO:0006310);DNA repair(GO:0006281);protein deubiquitination(GO:0016579);transcription, DNA-templated(GO:0006351);negative regulation of endopeptidase activity(GO:0010951);ubiquitin-dependent protein catabolic process(GO:0006511);regulation of transcription, DNA-templated(GO:0006355);protein deubiquitination(GO:0016579);midbrain development(GO…
UQCRC2	9	Cytochrome b-c1 complex subunit 2, mitochondrial	proteolysis(GO:0006508);proteolysis(GO:0006508);proteolysis(GO:0006508);mitochondrial electron transport, ubiquinol to cytochrome c(GO:0006122);oxidative phosphorylation(GO:0006119);proteolysis(GO:0006508);protein processing involved in protein targeting to mitochondrion(GO:0006627);proteolysis(GO:0006508);proteolysis(GO:0006508);aerobic respiration(GO:0009060)
USP31	9	Ubiquitin carboxyl-terminal hydrolase 31	ubiquitin-dependent protein catabolic process(GO:0006511);protein deubiquitination(GO:0016579);protein deubiquitination(GO:0016579);ubiquitin-dependent protein catabolic process(GO:0006511)
USP36	9	Ubiquitin carboxyl-terminal hydrolase 36	ubiquitin-dependent protein catabolic process(GO:0006511);ubiquitin-dependent protein catabolic process(GO:0006511);positive regulation of protein targeting to mitochondrion(GO:1903955);ubiquitin-dependent protein catabolic process(GO:0006511);regulation of mitophagy(GO:1903146);protein deubiquitination(GO:0016579);ubiquitin-dependent protein catabolic process(GO:0006511);ubiquitin-dependent prot…
USP48	9	Ubiquitin carboxyl-terminal hydrolase 48	ubiquitin-dependent protein catabolic process(GO:0006511);proteolysis(GO:0006508);proteolysis(GO:0006508);proteolysis(GO:0006508);protein deubiquitination(GO:0016579);ubiquitin-dependent protein catabolic process(GO:0006511);protein deubiquitination(GO:0016579)
UTP15	9	U3 small nucleolar RNA-associated protein 15 homolog	positive regulation of rRNA processing(GO:2000234);positive regulation of transcription from RNA polymerase I promoter(GO:0045943);rRNA processing(GO:0006364);rRNA processing(GO:0006364)
UTRN	9	Utrophin	muscle organ development(GO:0007517);muscle contraction(GO:0006936);positive regulation of cell-matrix adhesion(GO:0001954);neuromuscular junction development(GO:0007528);regulation of sodium ion transmembrane transporter activity(GO:2000649);response to denervation involved in regulation of muscle adaptation(GO:0014894)
VAC14	9	Protein VAC14 homolog	regulation of lipid kinase activity(GO:0043550);viral process(GO:0016032);signal transduction(GO:0007165);phosphatidylinositol biosynthetic process(GO:0006661);phosphatidylinositol biosynthetic process(GO:0006661);phosphatidylinositol biosynthetic process(GO:0006661);regulation of lipid kinase activity(GO:0043550);regulation of lipid kinase activity(GO:0043550);regulation of lipid kinase activity…
VPS13C	9	Vacuolar protein sorting-associated protein 13C	Golgi to endosome transport(GO:0006895);negative regulation of parkin-mediated stimulation of mitophagy in response to mitochondrial depolarization(GO:1905090);mitochondrion organization(GO:0007005)
WDHD1	9	WD repeat and HMG-box DNA-binding protein 1
WDR1	9	WD repeat-containing protein 1	sarcomere organization(GO:0045214);maintenance of epithelial cell apical/basal polarity(GO:0045199);apical junction assembly(GO:0043297);establishment of planar polarity of follicular epithelium(GO:0042247);locomotion(GO:0040011);cortical cytoskeleton organization(GO:0030865);regulation of cell shape(GO:0008360);sensory perception of sound(GO:0007605);platelet degranulation(GO:0002576);neutrophil…
WNK1	9	Serine/threonine-protein kinase WNK1	intracellular signal transduction(GO:0035556);regulation of sodium ion transport(GO:0002028);protein phosphorylation(GO:0006468);intracellular signal transduction(GO:0035556);activation of protein kinase activity(GO:0032147);protein phosphorylation(GO:0006468);positive regulation of systemic arterial blood pressure(GO:0003084);ion transport(GO:0006811);signal transduction by trans-phosphorylation…
WWTR1	9	WW domain-containing transcription regulator protein 1	negative regulation of transcription from RNA polymerase II promoter(GO:0000122);stem cell division(GO:0017145);regulation of transcription, DNA-templated(GO:0006355);protein ubiquitination(GO:0016567);negative regulation of protein phosphorylation(GO:0001933);osteoblast differentiation(GO:0001649);transcription initiation from RNA polymerase II promoter(GO:0006367);positive regulation of epithel…
XRCC5	9	X-ray repair cross-complementing protein 5	brain development(GO:0007420);transcription, DNA-templated(GO:0006351);DNA recombination(GO:0006310);double-strand break repair via nonhomologous end joining(GO:0006303);double-strand break repair via nonhomologous end joining(GO:0006303);telomere maintenance(GO:0000723);double-strand break repair via nonhomologous end joining(GO:0006303);double-strand break repair via nonhomologous end joining(G…
YIF1B	9	Protein YIF1B	ER to Golgi vesicle-mediated transport(GO:0006888)
YOD1	9	Ubiquitin thioesterase OTU1	negative regulation of retrograde protein transport, ER to cytosol(GO:1904153);protein K48-linked deubiquitination(GO:0071108);endoplasmic reticulum unfolded protein response(GO:0030968);ubiquitin-dependent ERAD pathway(GO:0030433);protein deubiquitination(GO:0016579);protein K11-linked deubiquitination(GO:0035871);protein K48-linked deubiquitination(GO:0071108);protein K11-linked deubiquitinatio…
ZBED5	9	Zinc finger BED domain-containing protein 5	regulation of transcription from RNA polymerase II promoter(GO:0006357)
ZCCHC2	9	Zinc finger CCHC domain-containing protein 2
ZMIZ1	9	Zinc finger MIZ domain-containing protein 1	vitellogenesis(GO:0007296);vasculogenesis(GO:0001570);transcription, DNA-templated(GO:0006351);heart morphogenesis(GO:0003007);in utero embryonic development(GO:0001701);positive regulation of Notch signaling pathway(GO:0045747);positive regulation of T cell differentiation(GO:0045582);cell aging(GO:0007569);positive regulation of transcription from RNA polymerase II promoter(GO:0045944);artery m…
ZMIZ2	9	Zinc finger MIZ domain-containing protein 2	transcription, DNA-templated(GO:0006351);positive regulation of transcription from RNA polymerase II promoter(GO:0045944)
ZNF292	9	Zinc finger protein 292	positive regulation of transcription from RNA polymerase II promoter(GO:0045944);transcription from RNA polymerase II promoter(GO:0006366)
ZNF776	9	Zinc finger protein 776	transcription, DNA-templated(GO:0006351);regulation of transcription, DNA-templated(GO:0006355);regulation of transcription, DNA-templated(GO:0006355);regulation of transcription, DNA-templated(GO:0006355)
ZNF777	9	Zinc finger protein 777	transcription, DNA-templated(GO:0006351);biological_process(GO:0008150);regulation of transcription, DNA-templated(GO:0006355)
ABCA1	8	ATP-binding cassette sub-family A member 1	protein lipidation(GO:0006497);cholesterol metabolic process(GO:0008203);phagocytosis, engulfment(GO:0006911);response to nutrient(GO:0007584);interleukin-1 beta secretion(GO:0050702);G-protein coupled receptor signaling pathway(GO:0007186);lysosome organization(GO:0007040);negative regulation of cholesterol storage(GO:0010887);cholesterol efflux(GO:0033344);positive regulation of cholesterol eff…
ABCB10	8	ATP-binding cassette sub-family B member 10, mitochondrial	transport(GO:0006810);transmembrane transport(GO:0055085)
ABCC4	8	Multidrug resistance-associated protein 4	positive regulation of smooth muscle cell proliferation(GO:0048661);response to drug(GO:0042493);prostaglandin secretion(GO:0032310);response to organic cyclic compound(GO:0014070);response to organonitrogen compound(GO:0010243);biological_process(GO:0008150);platelet degranulation(GO:0002576);ATP hydrolysis coupled anion transmembrane transport(GO:0099133);transmembrane transport(GO:0055085);cil…
ABHD10	8	Mycophenolic acid acyl-glucuronide esterase, mitochondrial	cellular glucuronidation(GO:0052695);glucuronoside catabolic process(GO:0019391)
ABI1	8	Abl interactor 1	actin polymerization or depolymerization(GO:0008154);transmembrane receptor protein tyrosine kinase signaling pathway(GO:0007169);movement of cell or subcellular component(GO:0006928);somitogenesis(GO:0001756);peptidyl-tyrosine phosphorylation(GO:0018108);positive regulation of protein tyrosine kinase activity(GO:0061098);viral process(GO:0016032);negative regulation of cell proliferation(GO:0008…
ABL2	8	Abelson tyrosine-protein kinase 2	cell adhesion(GO:0007155);cellular protein modification process(GO:0006464);transmembrane receptor protein tyrosine kinase signaling pathway(GO:0007169);signal transduction(GO:0007165);regulation of actin cytoskeleton reorganization(GO:2000249);peptidyl-tyrosine phosphorylation(GO:0018108);positive regulation of cytosolic calcium ion concentration(GO:0007204);positive regulation of neuron project…
ACACA	8	Acetyl-CoA carboxylase 1	carnitine shuttle(GO:0006853);biotin metabolic process(GO:0006768);fatty acid biosynthetic process(GO:0006633);acetyl-CoA metabolic process(GO:0006084);tissue homeostasis(GO:0001894);long-chain fatty-acyl-CoA biosynthetic process(GO:0035338);positive regulation of cellular metabolic process(GO:0031325);multicellular organismal protein metabolic process(GO:0044268);lipid homeostasis(GO:0055088);ce…
ACBD5	8	Acyl-CoA-binding domain-containing protein 5	cellular lipid metabolic process(GO:0044255);pexophagy(GO:0030242);transport(GO:0006810);transport(GO:0006810);pexophagy(GO:0030242)
ACER3	8	Alkaline ceramidase 3	sphingolipid biosynthetic process(GO:0030148);positive regulation of cell proliferation(GO:0008284);ceramide metabolic process(GO:0006672);phytosphingosine biosynthetic process(GO:0071602);sphingosine biosynthetic process(GO:0046512);ceramide metabolic process(GO:0006672);phytosphingosine biosynthetic process(GO:0071602);ceramide metabolic process(GO:0006672);ceramide metabolic process(GO:0006672…
ACOT9	8	Acyl-coenzyme A thioesterase 9, mitochondrial	long-chain fatty-acyl-CoA biosynthetic process(GO:0035338);acyl-CoA metabolic process(GO:0006637)
ACOX1	8	Peroxisomal acyl-coenzyme A oxidase 1	prostaglandin metabolic process(GO:0006693);lipid metabolic process(GO:0006629);peroxisome fission(GO:0016559);generation of precursor metabolites and energy(GO:0006091);very long-chain fatty acid metabolic process(GO:0000038);fatty acid beta-oxidation using acyl-CoA oxidase(GO:0033540);fatty acid beta-oxidation(GO:0006635);fatty acid oxidation(GO:0019395);spermatogenesis(GO:0007283);fatty acid b…
ACOX3	8	Peroxisomal acyl-coenzyme A oxidase 3	fatty acid beta-oxidation using acyl-CoA oxidase(GO:0033540);fatty acid beta-oxidation using acyl-CoA oxidase(GO:0033540);oxidation-reduction process(GO:0055114)
ACTN3	8	Alpha-actinin-3	positive regulation of bone mineralization involved in bone maturation(GO:1900159);negative regulation of oxidative phosphorylation(GO:0090324);negative regulation of calcineurin-NFAT signaling cascade(GO:0070885);bone morphogenesis(GO:0060349);regulation of apoptotic process(GO:0042981);muscle filament sliding(GO:0030049);regulation of the force of skeletal muscle contraction(GO:0014728);respons…
ACTN4	8	Alpha-actinin-4	bicellular tight junction assembly(GO:0070830);positive regulation of cellular component movement(GO:0051272);positive regulation of cellular component movement(GO:0051272);vesicle transport along actin filament(GO:0030050);protein transport(GO:0015031);platelet degranulation(GO:0002576);response to hypoxia(GO:0001666);peroxisome proliferator activated receptor signaling pathway(GO:0035357);negat…
ACTR3	8	Actin-related protein 3	meiotic cytokinesis(GO:0033206);meiotic chromosome movement towards spindle pole(GO:0016344);asymmetric cell division(GO:0008356);establishment or maintenance of cell polarity(GO:0007163);movement of cell or subcellular component(GO:0006928);spindle localization(GO:0051653);ephrin receptor signaling pathway(GO:0048013);Fc-gamma receptor signaling pathway involved in phagocytosis(GO:0038096);Arp2/…
ADD3	8	Gamma-adducin	transmembrane transport(GO:0055085);cytoskeleton organization(GO:0007010)
AEBP2	8	Zinc finger protein AEBP2	negative regulation of transcription from RNA polymerase II promoter(GO:0000122);negative regulation of gene expression, epigenetic(GO:0045814);covalent chromatin modification(GO:0016569);transcription, DNA-templated(GO:0006351)
AFAP1L1	8	Actin filament-associated protein 1-like 1
AGBL5	8	Cytosolic carboxypeptidase-like protein 5	protein branching point deglutamylation(GO:0035611);protein deglutamylation(GO:0035608);proteolysis(GO:0006508);defense response to virus(GO:0051607)
AGFG1	8	Arf-GAP domain and FG repeat-containing protein 1	acrosome assembly(GO:0001675);intermediate filament organization(GO:0045109);mRNA export from nucleus(GO:0006406);positive regulation of GTPase activity(GO:0043547);spermatid nucleus differentiation(GO:0007289);multicellular organism development(GO:0007275);positive regulation of GTPase activity(GO:0043547);membrane organization(GO:0061024)
AGFG2	8	Arf-GAP domain and FG repeat-containing protein 2	positive regulation of GTPase activity(GO:0043547);positive regulation of GTPase activity(GO:0043547);biological_process(GO:0008150)
AGO1	8	Protein argonaute-1	gene silencing by RNA(GO:0031047);positive regulation of NIK/NF-kappaB signaling(GO:1901224);phosphatidylinositol-mediated signaling(GO:0048015);RNA secondary structure unwinding(GO:0010501);nuclear-transcribed mRNA catabolic process(GO:0000956);RNA secondary structure unwinding(GO:0010501);Wnt signaling pathway, calcium modulating pathway(GO:0007223);transcription, DNA-templated(GO:0006351);pre-…
AGPS	8	Alkyldihydroxyacetonephosphate synthase, peroxisomal	ether lipid biosynthetic process(GO:0008611);ether lipid biosynthetic process(GO:0008611);ether lipid biosynthetic process(GO:0008611);lipid biosynthetic process(GO:0008610);ether lipid biosynthetic process(GO:0008611);ether lipid biosynthetic process(GO:0008611);oxidation-reduction process(GO:0055114);oxidation-reduction process(GO:0055114)
AHCTF1	8	Protein ELYS	cytokinesis(GO:0000910);sister chromatid cohesion(GO:0007062);regulation of transcription, DNA-templated(GO:0006355);protein transport(GO:0015031);nuclear pore complex assembly(GO:0051292);mRNA transport(GO:0051028)
AHNAK2	8	Protein AHNAK2	plasma membrane repair(GO:0001778)
AHSA1	8	Activator of 90 kDa heat shock protein ATPase homolog 1	response to stress(GO:0006950);response to stress(GO:0006950);positive regulation of ATPase activity(GO:0032781);response to stress(GO:0006950);positive regulation of ATPase activity(GO:0032781);response to stress(GO:0006950);positive regulation of ATPase activity(GO:0032781);positive regulation of ATPase activity(GO:0032781);response to stress(GO:0006950)
AIFM1	8	Apoptosis-inducing factor 1, mitochondrial	response to L-glutamate(GO:1902065);cellular response to nitric oxide(GO:0071732);cellular response to estradiol stimulus(GO:0071392);cellular response to hydrogen peroxide(GO:0070301);intrinsic apoptotic signaling pathway in response to endoplasmic reticulum stress(GO:0070059);cellular response to oxygen-glucose deprivation(GO:0090650);oxidation-reduction process(GO:0055114);activation of cystei…
AKAP12	8	A-kinase anchor protein 12	protein targeting(GO:0006605);G-protein coupled receptor signaling pathway(GO:0007186);positive regulation of protein kinase A signaling(GO:0010739);regulation of protein kinase C signaling(GO:0090036);positive regulation of cAMP biosynthetic process(GO:0030819)
AKAP8L	8	A-kinase anchor protein 8-like	transcription, DNA-templated(GO:0006351);positive regulation of histone deacetylation(GO:0031065);mRNA processing(GO:0006397);mitotic chromosome condensation(GO:0007076);regulation of mRNA export from nucleus(GO:0010793);RNA splicing(GO:0008380);biological_process(GO:0008150);positive regulation of transcription from RNA polymerase II promoter(GO:0045944);cell cycle G2/M phase transition(GO:00448…
AKIRIN2	8	Akirin-2	transcription, DNA-templated(GO:0006351);negative regulation of transcription from RNA polymerase II promoter(GO:0000122);innate immune response(GO:0045087);positive regulation of cell proliferation(GO:0008284);embryo development(GO:0009790);positive regulation of interleukin-6 production(GO:0032755);response to lipopolysaccharide(GO:0032496);positive regulation of endopeptidase activity(GO:00109…
AKR1C1	8	Aldo-keto reductase family 1 member C1	cellular response to jasmonic acid stimulus(GO:0071395);oxidation-reduction process(GO:0055114);oxidation-reduction process(GO:0055114);retinoid metabolic process(GO:0001523);oxidation-reduction process(GO:0055114);intestinal cholesterol absorption(GO:0030299);xenobiotic metabolic process(GO:0006805);bile acid and bile salt transport(GO:0015721);bile acid metabolic process(GO:0008206);digestion(G…
ALAS1	8	5-aminolevulinate synthase, nonspecific, mitochondrial	biosynthetic process(GO:0009058);mitochondrion organization(GO:0007005);heme biosynthetic process(GO:0006783);protoporphyrinogen IX biosynthetic process(GO:0006782);biosynthetic process(GO:0009058)
ALDH9A1	8	4-trimethylaminobutyraldehyde dehydrogenase	carnitine biosynthetic process(GO:0045329);carnitine biosynthetic process(GO:0045329);hormone metabolic process(GO:0042445);neurotransmitter biosynthetic process(GO:0042136);cellular aldehyde metabolic process(GO:0006081);oxidation-reduction process(GO:0055114)
ALS2	8	Alsin	positive regulation of Rac protein signal transduction(GO:0035022);Rac protein signal transduction(GO:0016601);response to oxidative stress(GO:0006979);receptor recycling(GO:0001881);in utero embryonic development(GO:0001701);behavioral fear response(GO:0001662);axonogenesis(GO:0007409);endosomal transport(GO:0016197);endosome organization(GO:0007032);endosome organization(GO:0007032);neuromuscul…
AMIGO2	8	Amphoterin-induced protein 2	positive regulation of synapse assembly(GO:0051965);negative regulation of programmed cell death(GO:0043069);heterophilic cell-cell adhesion via plasma membrane cell adhesion molecules(GO:0007157);homophilic cell adhesion via plasma membrane adhesion molecules(GO:0007156);negative regulation of apoptotic process(GO:0043066)
ANK3	8	Ankyrin-3	cellular response to magnesium ion(GO:0071286);mitotic cytokinesis(GO:0000281);mitotic cytokinesis(GO:0000281);plasma membrane organization(GO:0007009);ER to Golgi vesicle-mediated transport(GO:0006888);positive regulation of membrane potential(GO:0045838);positive regulation of gene expression(GO:0010628);cytoskeletal anchoring at plasma membrane(GO:0007016);neuromuscular junction development(GO…
ANKRD12	8	Ankyrin repeat domain-containing protein 12
ANKS6	8	Ankyrin repeat and SAM domain-containing protein 6
ANO8	8	Anoctamin-8	chloride transmembrane transport(GO:1902476);ion transmembrane transport(GO:0034220);chloride transport(GO:0006821)
ANP32E	8	Acidic leucine-rich nuclear phosphoprotein 32 family member E	histone exchange(GO:0043486);negative regulation of catalytic activity(GO:0043086);covalent chromatin modification(GO:0016569)
AP1M1	8	AP-1 complex subunit mu-1	melanosome organization(GO:0032438);antigen processing and presentation of exogenous peptide antigen via MHC class II(GO:0019886);viral process(GO:0016032);intracellular protein transport(GO:0006886);intracellular protein transport(GO:0006886);regulation of defense response to virus by virus(GO:0050690);neutrophil degranulation(GO:0043312);endosome to melanosome transport(GO:0035646);intracellula…
AP2A2	8	AP-2 complex subunit alpha-2	neutrophil degranulation(GO:0043312);antigen processing and presentation of exogenous peptide antigen via MHC class II(GO:0019886);microtubule-based movement(GO:0007018);receptor-mediated endocytosis(GO:0006898);intracellular protein transport(GO:0006886);vesicle-mediated transport(GO:0016192);ephrin receptor signaling pathway(GO:0048013);Wnt signaling pathway, planar cell polarity pathway(GO:006…
AP2B1	8	AP-2 complex subunit beta	ventricular septum development(GO:0003281);microtubule-based movement(GO:0007018);antigen processing and presentation of exogenous peptide antigen via MHC class II(GO:0019886);receptor-mediated endocytosis(GO:0006898);intracellular protein transport(GO:0006886);vesicle-mediated transport(GO:0016192);membrane organization(GO:0061024);clathrin coat assembly(GO:0048268);ephrin receptor signaling pat…
AP3D1	8	AP-3 complex subunit delta-1	synaptic vesicle membrane organization(GO:0048499);anterograde synaptic vesicle transport(GO:0048490);antigen processing and presentation, exogenous lipid antigen via MHC class Ib(GO:0048007);eye pigment biosynthetic process(GO:0006726);endosome to melanosome transport(GO:0035646);intracellular protein transport(GO:0006886);melanosome organization(GO:0032438);synaptic vesicle budding from endosom…
APOL6	8	Apolipoprotein L6	lipoprotein metabolic process(GO:0042157);lipid transport(GO:0006869)
APPL2	8	DCC-interacting protein 13-beta	signal transduction(GO:0007165);cell cycle(GO:0007049);cell proliferation(GO:0008283)
ARF1	8	ADP-ribosylation factor 1	cellular copper ion homeostasis(GO:0006878);phosphatidylinositol biosynthetic process(GO:0006661);phosphatidylinositol biosynthetic process(GO:0006661);regulation of receptor internalization(GO:0002090);small GTPase mediated signal transduction(GO:0007264);actin filament organization(GO:0007015);post-Golgi vesicle-mediated transport(GO:0006892);positive regulation of protein secretion(GO:0050714)…
ARHGAP17	8	Rho GTPase-activating protein 17	positive regulation of GTPase activity(GO:0043547);signal transduction(GO:0007165);regulation of small GTPase mediated signal transduction(GO:0051056)
ARHGAP18	8	Rho GTPase-activating protein 18	regulation of cell motility(GO:2000145);small GTPase mediated signal transduction(GO:0007264);regulation of small GTPase mediated signal transduction(GO:0051056);regulation of small GTPase mediated signal transduction(GO:0051056);regulation of cell shape(GO:0008360);positive regulation of GTPase activity(GO:0043547);regulation of actin cytoskeleton organization(GO:0032956);regulation of actin fil…
ARHGAP24	8	Rho GTPase-activating protein 24	angiogenesis(GO:0001525);signal transduction(GO:0007165);signal transduction(GO:0007165);cell differentiation(GO:0030154);positive regulation of GTPase activity(GO:0043547);signal transduction(GO:0007165);signal transduction(GO:0007165);regulation of small GTPase mediated signal transduction(GO:0051056)
ARHGAP29	8	Rho GTPase-activating protein 29	positive regulation of GTPase activity(GO:0043547);Rho protein signal transduction(GO:0007266);intracellular signal transduction(GO:0035556);regulation of small GTPase mediated signal transduction(GO:0051056)
ARHGEF10	8	Rho guanine nucleotide exchange factor 10	centrosome duplication(GO:0051298);regulation of Rho protein signal transduction(GO:0035023);myelination in peripheral nervous system(GO:0022011);positive regulation of GTPase activity(GO:0043547);activation of GTPase activity(GO:0090630);positive regulation of GTPase activity(GO:0043547);mitotic spindle assembly(GO:0090307);positive regulation of stress fiber assembly(GO:0051496);myelination in …
ARID5B	8	AT-rich interactive domain-containing protein 5B	transcription, DNA-templated(GO:0006351);liver development(GO:0001889);negative regulation of transcription from RNA polymerase II promoter(GO:0000122);histone demethylation(GO:0016577);adipose tissue development(GO:0060612);positive regulation of sequence-specific DNA binding transcription factor activity(GO:0051091);negative regulation of transcription, DNA-templated(GO:0045892)
ARL6IP4	8	ADP-ribosylation factor-like protein 6-interacting protein 4	RNA splicing(GO:0008380);mRNA processing(GO:0006397)
ARL6IP5	8	PRA1 family protein 3	L-glutamate transport(GO:0015813);negative regulation of mitochondrial membrane potential(GO:0010917);intrinsic apoptotic signaling pathway in response to oxidative stress(GO:0008631);negative regulation of L-glutamate transport(GO:0002037);positive regulation of cysteine-type endopeptidase activity involved in apoptotic process(GO:0043280);positive regulation of apoptotic process(GO:0043065);pos…
ARV1	8	Protein ARV1	cholesterol biosynthetic process(GO:0006695);bile acid metabolic process(GO:0008206);regulation of cholesterol metabolic process(GO:0090181);regulation of intracellular cholesterol transport(GO:0032383);cholesterol transport(GO:0030301)
ASAP1	8	Arf-GAP with SH3 domain, ANK repeat and PH domain-containing protein 1	negative regulation of dendritic spine development(GO:0061000);cilium assembly(GO:0060271);positive regulation of GTPase activity(GO:0043547);positive regulation of GTPase activity(GO:0043547);positive regulation of membrane tubulation(GO:1903527);positive regulation of podosome assembly(GO:0071803);positive regulation of GTPase activity(GO:0043547)
ASAP2	8	Arf-GAP with SH3 domain, ANK repeat and PH domain-containing protein 2	positive regulation of GTPase activity(GO:0043547)
ASB7	8	Ankyrin repeat and SOCS box protein 7	protein ubiquitination(GO:0016567);intracellular signal transduction(GO:0035556);protein ubiquitination(GO:0016567);intracellular signal transduction(GO:0035556)
ASPH	8	Aspartyl/asparaginyl beta-hydroxylase	regulation of protein stability(GO:0031647);negative regulation of cell proliferation(GO:0008285);pattern specification process(GO:0007389);muscle contraction(GO:0006936);palate development(GO:0060021);ion transmembrane transport(GO:0034220);limb morphogenesis(GO:0035108);oxidation-reduction process(GO:0055114);regulation of cardiac muscle contraction by regulation of the release of sequestered c…
ATF7IP	8	Activating transcription factor 7-interacting protein 1	regulation of RNA polymerase II transcriptional preinitiation complex assembly(GO:0045898);negative regulation of transcription from RNA polymerase II promoter(GO:0000122);positive regulation of transcription, DNA-templated(GO:0045893);DNA methylation(GO:0006306);negative regulation of transcription, DNA-templated(GO:0045892);viral process(GO:0016032);transcription, DNA-templated(GO:0006351)
ATOX1	8	Copper transport protein ATOX1	copper ion transmembrane transport(GO:0035434);copper ion transport(GO:0006825);cellular copper ion homeostasis(GO:0006878);antimicrobial humoral response(GO:0019730);intracellular copper ion transport(GO:0015680);response to oxidative stress(GO:0006979);metal ion transport(GO:0030001);metal ion transport(GO:0030001)
ATP11C	8	Phospholipid-transporting ATPase IG	pre-B cell differentiation(GO:0002329);phospholipid translocation(GO:0045332);ion transmembrane transport(GO:0034220);phospholipid translocation(GO:0045332);positive regulation of B cell differentiation(GO:0045579);phospholipid translocation(GO:0045332);phospholipid translocation(GO:0045332);phospholipid translocation(GO:0045332)
ATP2A2	8	Sarcoplasmic/endoplasmic reticulum calcium ATPase 2	ER-nucleus signaling pathway(GO:0006984);regulation of the force of heart contraction(GO:0002026);regulation of cardiac muscle contraction by calcium ion signaling(GO:0010882);organelle organization(GO:0006996);positive regulation of heart rate(GO:0010460);endoplasmic reticulum calcium ion homeostasis(GO:0032469);epidermis development(GO:0008544);cell adhesion(GO:0007155);endoplasmic reticulum ca…
ATP5A1	8	ATP synthase subunit alpha, mitochondrial	ATP metabolic process(GO:0046034);ATP metabolic process(GO:0046034);lipid metabolic process(GO:0006629);negative regulation of endothelial cell proliferation(GO:0001937);ATP biosynthetic process(GO:0006754);ATP biosynthetic process(GO:0006754);ATP metabolic process(GO:0046034);ATP biosynthetic process(GO:0006754);embryo development(GO:0009790);mitochondrial ATP synthesis coupled proton transport(…
ATP5J2	8	ATP synthase subunit f, mitochondrial	proton transport(GO:0015992);mitochondrial ATP synthesis coupled proton transport(GO:0042776);ATP biosynthetic process(GO:0006754);ATP biosynthetic process(GO:0006754);mitochondrial ATP synthesis coupled proton transport(GO:0042776)
ATRX	8	Transcriptional regulator ATRX	DNA replication-independent nucleosome assembly(GO:0006336);seminiferous tubule development(GO:0072520);meiotic spindle organization(GO:0000212);chromatin remodeling(GO:0006338);DNA repair(GO:0006281);nucleosome assembly(GO:0006334);DNA recombination(GO:0006310);DNA methylation(GO:0006306);protein localization to chromosome, telomeric region(GO:0070198);regulation of transcription, DNA-templated(…
AUH	8	Methylglutaconyl-CoA hydratase, mitochondrial	branched-chain amino acid catabolic process(GO:0009083);fatty acid beta-oxidation(GO:0006635);leucine catabolic process(GO:0006552)
AURKAIP1	8	Aurora kinase A-interacting protein	mitochondrial translational termination(GO:0070126);mitochondrial translational elongation(GO:0070125);positive regulation of proteolysis(GO:0045862);negative regulation of mitotic nuclear division(GO:0045839);mRNA processing(GO:0006397)
B3GNT9	8	UDP-GlcNAc:betaGal beta-1,3-N-acetylglucosaminyltransferase 9	protein glycosylation(GO:0006486)
B4GALT5	8	Beta-1,4-galactosyltransferase 5	keratan sulfate biosynthetic process(GO:0018146);O-glycan processing(GO:0016266);carbohydrate metabolic process(GO:0005975)
BBIP1	8	BBSome-interacting protein 1	protein transport(GO:0015031);cilium assembly(GO:0060271);receptor localization to non-motile cilium(GO:0097500)
BBS12	8	Bardet-Biedl syndrome 12 protein	chaperone-mediated protein folding(GO:0061077);chaperone-mediated protein complex assembly(GO:0051131);negative regulation of fat cell differentiation(GO:0045599);'de novo' protein folding(GO:0006458);photoreceptor cell maintenance(GO:0045494);eating behavior(GO:0042755);intraciliary transport(GO:0042073)
BCAR1	8	Breast cancer anti-estrogen resistance protein 1	cell migration(GO:0016477);positive regulation of endothelial cell migration(GO:0010595);regulation of cell growth(GO:0001558);epidermal growth factor receptor signaling pathway(GO:0007173);insulin receptor signaling pathway(GO:0008286);cell adhesion(GO:0007155);actin filament organization(GO:0007015);G-protein coupled receptor signaling pathway(GO:0007186);cell proliferation(GO:0008283);integrin…
BCAS2	8	Pre-mRNA-splicing factor SPF27	RNA splicing, via transesterification reactions(GO:0000375);RNA splicing(GO:0008380);mRNA splicing, via spliceosome(GO:0000398)
BCKDHB	8	2-oxoisovalerate dehydrogenase subunit beta, mitochondrial	oxidation-reduction process(GO:0055114);glyoxylate metabolic process(GO:0046487);branched-chain amino acid catabolic process(GO:0009083);branched-chain amino acid catabolic process(GO:0009083)
BCL10	8	B-cell lymphoma/leukemia 10	T cell receptor signaling pathway(GO:0050852);positive regulation of transcription, DNA-templated(GO:0045893);cellular defense response(GO:0006968);stimulatory C-type lectin receptor signaling pathway(GO:0002223);negative regulation of mature B cell apoptotic process(GO:0002906);neural tube closure(GO:0001843);B cell apoptotic process(GO:0001783);toll-like receptor signaling pathway(GO:0002224);a…
BCL2L13	8	Bcl-2-like protein 13	regulation of apoptotic process(GO:0042981);regulation of apoptotic process(GO:0042981);apoptotic process(GO:0006915);regulation of apoptotic process(GO:0042981);activation of cysteine-type endopeptidase activity involved in apoptotic process(GO:0006919);regulation of apoptotic process(GO:0042981);regulation of apoptotic process(GO:0042981);regulation of apoptotic process(GO:0042981)
BCL9L	8	B-cell CLL/lymphoma 9-like protein	regulation of cell morphogenesis(GO:0022604);positive regulation of epithelial to mesenchymal transition(GO:0010718);transcription, DNA-templated(GO:0006351);negative regulation of transforming growth factor beta receptor signaling pathway(GO:0030512);beta-catenin-TCF complex assembly(GO:1904837);positive regulation of transcription from RNA polymerase II promoter(GO:0045944)
BDNF	8	Brain-derived neurotrophic factor	nervous system development(GO:0007399);cell-cell signaling(GO:0007267);axon guidance(GO:0007411);negative regulation of neuron apoptotic process(GO:0043524);synapse assembly(GO:0007416);positive regulation of brain-derived neurotrophic factor receptor signaling pathway(GO:0031550);brain-derived neurotrophic factor receptor signaling pathway(GO:0031547);negative regulation of myotube differentiati…
BET1L	8	BET1-like protein	regulation of retrograde vesicle-mediated transport, Golgi to ER(GO:2000156);ER to Golgi vesicle-mediated transport(GO:0006888);membrane fusion(GO:0061025);retrograde transport, endosome to Golgi(GO:0042147);protein transport(GO:0015031)
BICD1	8	Protein bicaudal D homolog 1	viral process(GO:0016032);anatomical structure morphogenesis(GO:0009653);intracellular mRNA localization(GO:0008298);RNA processing(GO:0006396);protein localization to organelle(GO:0033365);protein localization to organelle(GO:0033365);negative regulation of phospholipase C activity(GO:1900275);stress granule assembly(GO:0034063);microtubule anchoring at microtubule organizing center(GO:0072393);…
BLOC1S4	8	Biogenesis of lysosome-related organelles complex 1 subunit 4	anterograde axonal transport(GO:0008089);neuron projection development(GO:0031175);anterograde synaptic vesicle transport(GO:0048490);neuromuscular process controlling balance(GO:0050885);intracellular transport(GO:0046907);melanosome organization(GO:0032438);platelet aggregation(GO:0070527)
BMPR2	8	Bone morphogenetic protein receptor type-2	ventricular septum morphogenesis(GO:0060412);endochondral bone morphogenesis(GO:0060350);brain development(GO:0007420);maternal placenta development(GO:0001893);mesoderm formation(GO:0001707);chondrocyte development(GO:0002063);transmembrane receptor protein serine/threonine kinase signaling pathway(GO:0007178);endothelial cell proliferation(GO:0001935);blood vessel remodeling(GO:0001974);lymphan…
BMS1	8	Ribosome biogenesis protein BMS1 homolog	maturation of SSU-rRNA from tricistronic rRNA transcript (SSU-rRNA, 5.8S rRNA, LSU-rRNA)(GO:0000462);rRNA processing(GO:0006364);endonucleolytic cleavage of tricistronic rRNA transcript (SSU-rRNA, 5.8S rRNA, LSU-rRNA)(GO:0000479);ribosome assembly(GO:0042255)
BPTF	8	Nucleosome-remodeling factor subunit BPTF	transcription, DNA-templated(GO:0006351);chromatin remodeling(GO:0006338);embryonic placenta development(GO:0001892);negative regulation of transcription from RNA polymerase II promoter(GO:0000122);brain development(GO:0007420);regulation of transcription, DNA-templated(GO:0006355);positive regulation of transcription, DNA-templated(GO:0045893);endoderm development(GO:0007492);covalent chromatin …
BRD2	8	Bromodomain-containing protein 2	covalent chromatin modification(GO:0016569);nucleosome assembly(GO:0006334);spermatogenesis(GO:0007283);regulation of transcription from RNA polymerase II promoter(GO:0006357);transcription, DNA-templated(GO:0006351)
BZW1	8	Basic leucine zipper and W2 domain-containing protein 1	regulation of transcription, DNA-templated(GO:0006355);transcription, DNA-templated(GO:0006351)
C10orf10	8	Protein DEPP
C15orf37	8	Uncharacterized protein C15orf37
C15orf39	8	Uncharacterized protein C15orf39
C15orf52	8	Uncharacterized protein C15orf52
C16orf52	8	Uncharacterized protein C16orf52
C16orf80	8	Cilia- and flagella-associated protein 20	multicellular organism development(GO:0007275);protein polyglutamylation(GO:0018095);cilium assembly(GO:0060271);positive regulation of feeding behavior(GO:2000253);positive regulation of cell motility(GO:2000147);regulation of cilium beat frequency involved in ciliary motility(GO:0060296)
C17orf100	8	Uncharacterized protein C17orf100
C18orf21	8	UPF0711 protein C18orf21
C19orf66	8	UPF0515 protein C19orf66	response to type III interferon(GO:0034342);response to interferon-gamma(GO:0034341);response to type I interferon(GO:0034340);defense response to virus(GO:0051607);negative regulation of viral genome replication(GO:0045071)
C1GALT1	8	Glycoprotein-N-acetylgalactosamine 3-beta-galactosyltransferase 1	kidney development(GO:0001822);angiogenesis(GO:0001525);O-glycan processing(GO:0016266);O-glycan processing, core 1(GO:0016267);O-glycan processing(GO:0016266);O-glycan processing(GO:0016266);intestinal epithelial cell development(GO:0060576)
C1orf122	8	Uncharacterized protein C1orf122
C1orf21	8	Uncharacterized protein C1orf21
C1orf63	8	Uncharacterized protein C1orf63
C6orf120	8	UPF0669 protein C6orf120	neutrophil degranulation(GO:0043312);apoptotic process(GO:0006915)
C6orf141	8	Uncharacterized protein C6orf141
C6orf62	8	Uncharacterized protein C6orf62	biological_process(GO:0008150)
C6orf89	8	Uncharacterized protein C6orf89
C8orf46	8	Uncharacterized protein C8orf46
CA5B	8	Carbonic anhydrase 5B, mitochondrial	bicarbonate transport(GO:0015701);one-carbon metabolic process(GO:0006730)
CALCOCO2	8	Calcium-binding and coiled-coil domain-containing protein 2	viral process(GO:0016032);xenophagy(GO:0098792);response to interferon-gamma(GO:0034341);positive regulation of autophagosome maturation(GO:1901098)
CALD1	8	Caldesmon	muscle contraction(GO:0006936);muscle contraction(GO:0006936);muscle contraction(GO:0006936);muscle contraction(GO:0006936);muscle contraction(GO:0006936);movement of cell or subcellular component(GO:0006928);muscle contraction(GO:0006936);muscle contraction(GO:0006936)
CAMKK2	8	Calcium/calmodulin-dependent protein kinase kinase 2	calcium-mediated signaling(GO:0019722);MAPK cascade(GO:0000165);peptidyl-tyrosine phosphorylation(GO:0018108);positive regulation of protein phosphorylation(GO:0001934);peptidyl-threonine phosphorylation(GO:0018107);peptidyl-serine phosphorylation(GO:0018105);protein phosphorylation(GO:0006468);regulation of protein kinase activity(GO:0045859);cellular response to reactive oxygen species(GO:00346…
CAPS	8	Calcyphosin	intracellular signal transduction(GO:0035556)
CASP8	8	Caspase-8	T cell activation(GO:0042110);suppression by virus of host cysteine-type endopeptidase activity involved in apoptotic process(GO:0039650);suppression by virus of host cysteine-type endopeptidase activity involved in apoptotic process(GO:0039650);proteolysis(GO:0006508);response to cold(GO:0009409);apoptotic process(GO:0006915);cell surface receptor signaling pathway(GO:0007166);activation of cyst…
CBR3	8	Carbonyl reductase [NADPH] 3	oxidation-reduction process(GO:0055114);cognition(GO:0050890);phylloquinone catabolic process(GO:0042376);xenobiotic metabolic process(GO:0006805)
CBX7	8	Chromobox protein homolog 7	covalent chromatin modification(GO:0016569);transcription, DNA-templated(GO:0006351);negative regulation of transcription from RNA polymerase II promoter(GO:0000122);negative regulation of transcription from RNA polymerase II promoter(GO:0000122)
CCDC115	8	Coiled-coil domain-containing protein 115
CCDC25	8	Coiled-coil domain-containing protein 25
CCDC59	8	Thyroid transcription factor 1-associated protein 26	transcription, DNA-templated(GO:0006351);regulation of transcription, DNA-templated(GO:0006355);cellular protein metabolic process(GO:0044267)
CCDC86	8	Coiled-coil domain-containing protein 86	viral process(GO:0016032)
CCDC90B	8	Coiled-coil domain-containing protein 90B, mitochondrial
CCDC91	8	Coiled-coil domain-containing protein 91	Golgi vesicle transport(GO:0048193);Golgi vesicle transport(GO:0048193);Golgi vesicle transport(GO:0048193);protein transport(GO:0015031);Golgi vesicle transport(GO:0048193);Golgi vesicle transport(GO:0048193);Golgi to lysosome transport(GO:0090160);Golgi vesicle transport(GO:0048193);Golgi vesicle transport(GO:0048193);Golgi vesicle transport(GO:0048193);Golgi vesicle transport(GO:0048193);Golgi…
CCDC93	8	Coiled-coil domain-containing protein 93	Golgi to plasma membrane transport(GO:0006893);protein transport(GO:0015031)
CCNK	8	Cyclin-K	transcription from RNA polymerase II promoter(GO:0006366);regulation of cyclin-dependent protein serine/threonine kinase activity(GO:0000079);transcription elongation from RNA polymerase II promoter(GO:0006368);transcription elongation from RNA polymerase II promoter(GO:0006368);regulation of transcription, DNA-templated(GO:0006355);snRNA transcription from RNA polymerase II promoter(GO:0042795);…
CD2AP	8	CD2-associated protein	signal transduction(GO:0007165);cell cycle(GO:0007049);cytoskeleton organization(GO:0007010);substrate-dependent cell migration, cell extension(GO:0006930);protein complex assembly(GO:0006461);single organismal cell-cell adhesion(GO:0016337);vesicle organization(GO:0016050);positive regulation of protein localization to nucleus(GO:1900182);negative regulation of transforming growth factor beta1 p…
CD3EAP	8	NA	NA
CD58	8	Lymphocyte function-associated antigen 3	cell adhesion(GO:0007155);cellular response to interferon-gamma(GO:0071346);single organismal cell-cell adhesion(GO:0016337);leukocyte migration(GO:0050900);neutrophil degranulation(GO:0043312);heterotypic cell-cell adhesion(GO:0034113);positive regulation of interleukin-8 secretion(GO:2000484);cellular response to tumor necrosis factor(GO:0071356)
CD59	8	CD59 glycoprotein	cell surface receptor signaling pathway(GO:0007166);ER to Golgi vesicle-mediated transport(GO:0006888);negative regulation of activation of membrane attack complex(GO:0001971);cell activation(GO:0001775);regulation of complement activation(GO:0030449);regulation of complement activation(GO:0030449);blood coagulation(GO:0007596);neutrophil degranulation(GO:0043312);negative regulation of apoptotic…
CDC42SE1	8	CDC42 small effector protein 1	negative regulation of GTPase activity(GO:0034260);regulation of cell shape(GO:0008360);signal transduction(GO:0007165);phagocytosis(GO:0006909)
CDH1	8	Cadherin-1	single organismal cell-cell adhesion(GO:0016337);response to toxic substance(GO:0009636);single organismal cell-cell adhesion(GO:0016337);synapse assembly(GO:0007416);homophilic cell adhesion via plasma membrane adhesion molecules(GO:0007156);homophilic cell adhesion via plasma membrane adhesion molecules(GO:0007156);adherens junction organization(GO:0034332);pituitary gland development(GO:002198…
CDK7	8	Cyclin-dependent kinase 7	transcription-coupled nucleotide-excision repair(GO:0006283);G2/M transition of mitotic cell cycle(GO:0000086);G1/S transition of mitotic cell cycle(GO:0000082);regulation of cyclin-dependent protein serine/threonine kinase activity(GO:0000079);transcription elongation from RNA polymerase I promoter(GO:0006362);nucleotide-excision repair, preincision complex assembly(GO:0006294);transcription ini…
CDK9	8	Cyclin-dependent kinase 9	snRNA transcription from RNA polymerase II promoter(GO:0042795);response to drug(GO:0042493);transcription elongation from RNA polymerase II promoter(GO:0006368);DNA repair(GO:0006281);transcription initiation from RNA polymerase II promoter(GO:0006367);transcription from RNA polymerase II promoter(GO:0006366);regulation of DNA repair(GO:0006282);protein phosphorylation(GO:0006468);positive regul…
CDV3	8	Protein CDV3 homolog	cell proliferation(GO:0008283)
CENPF	8	Centromere protein F	cell proliferation(GO:0008283);kidney development(GO:0001822);mitotic cell cycle(GO:0000278);muscle organ development(GO:0007517);chromosome segregation(GO:0007059);mitotic spindle assembly checkpoint(GO:0007094);sister chromatid cohesion(GO:0007062);chromosome segregation(GO:0007059);regulation of G2/M transition of mitotic cell cycle(GO:0010389);cell proliferation(GO:0008283);ventricular system…
CEP192	8	Centrosomal protein of 192 kDa	ciliary basal body docking(GO:0097711);G2/M transition of mitotic cell cycle(GO:0000086);centrosome duplication(GO:0051298);spindle assembly(GO:0051225);negative regulation of phosphatase activity(GO:0010923)
CEP78	8	Centrosomal protein of 78 kDa	cilium organization(GO:0044782);G2/M transition of mitotic cell cycle(GO:0000086);ciliary basal body docking(GO:0097711)
CEP89	8	Centrosomal protein of 89 kDa	mitochondrion organization(GO:0007005);mitochondrion organization(GO:0007005);mitochondrion organization(GO:0007005);chemical synaptic transmission(GO:0007268);mitochondrion organization(GO:0007005);mitochondrion organization(GO:0007005);cilium assembly(GO:0060271);non-motile cilium assembly(GO:1905515);ciliary basal body docking(GO:0097711);cilium assembly(GO:0060271);cilium assembly(GO:0060271)…
CHCHD10	8	Coiled-coil-helix-coiled-coil-helix domain-containing protein 10, mitochondrial	negative regulation of ATP citrate synthase activity(GO:2000984);mitochondrion organization(GO:0007005);ATP biosynthetic process(GO:0006754);oxidative phosphorylation(GO:0006119)
CHD7	8	Chromodomain-helicase-DNA-binding protein 7	blood vessel remodeling(GO:0001974);in utero embryonic development(GO:0001701);skeletal system development(GO:0001501);heart morphogenesis(GO:0003007);central nervous system development(GO:0007417);ventricular trabecula myocardium morphogenesis(GO:0003222);right ventricular compact myocardium morphogenesis(GO:0003226);chromatin remodeling(GO:0006338);rRNA processing(GO:0006364);regulation of tran…
CHD9	8	Chromodomain-helicase-DNA-binding protein 9	transcription, DNA-templated(GO:0006351);regulation of transcription, DNA-templated(GO:0006355);cellular lipid metabolic process(GO:0044255);covalent chromatin modification(GO:0016569)
CHEK1	8	Serine/threonine-protein kinase Chk1	G2 DNA damage checkpoint(GO:0031572);DNA replication(GO:0006260);DNA damage checkpoint(GO:0000077);DNA damage checkpoint(GO:0000077);peptidyl-threonine phosphorylation(GO:0018107);DNA repair(GO:0006281);regulation of transcription from RNA polymerase II promoter in response to UV-induced DNA damage(GO:0010767);DNA replication(GO:0006260);DNA replication(GO:0006260);cellular response to DNA damage…
CHKA	8	Choline kinase alpha	phosphatidylethanolamine biosynthetic process(GO:0006646);phosphatidylethanolamine biosynthetic process(GO:0006646);choline metabolic process(GO:0019695);lipid metabolic process(GO:0006629);ethanolamine metabolic process(GO:0006580);phosphatidylcholine biosynthetic process(GO:0006656);phosphorylation(GO:0016310);phosphatidylcholine biosynthetic process(GO:0006656);phosphatidylethanolamine biosynt…
CHST11	8	Carbohydrate sulfotransferase 11	polysaccharide localization(GO:0033037);respiratory gaseous exchange(GO:0007585);chondrocyte development(GO:0002063);negative regulation of transforming growth factor beta receptor signaling pathway(GO:0030512);post-embryonic development(GO:0009791);chondroitin sulfate biosynthetic process(GO:0030206);chondroitin sulfate biosynthetic process(GO:0030206);carbohydrate biosynthetic process(GO:001605…
CISD3	8	CDGSH iron-sulfur domain-containing protein 3, mitochondrial
CKS1B	8	Cyclin-dependent kinases regulatory subunit 1	phosphorylation(GO:0016310);cell cycle(GO:0007049);cell cycle(GO:0007049);regulation of mitotic cell cycle(GO:0007346);cell proliferation(GO:0008283);mitotic cell cycle phase transition(GO:0044772);cell division(GO:0051301);positive regulation of transcription, DNA-templated(GO:0045893);positive regulation of cyclin-dependent protein serine/threonine kinase activity(GO:0045737);regulation of prot…
CLDND1	8	NA	NA
CLIC4	8	Chloride intracellular channel protein 4	chloride transport(GO:0006821);endothelial cell morphogenesis(GO:0001886);angiogenesis(GO:0001525);vacuolar acidification(GO:0007035);branching morphogenesis of an epithelial tube(GO:0048754);keratinocyte differentiation(GO:0030216);cell differentiation(GO:0030154);fertilization(GO:0009566);negative regulation of cell migration(GO:0030336);multicellular organism growth(GO:0035264);regulation of c…
CLK3	8	Dual specificity protein kinase CLK3	protein phosphorylation(GO:0006468);protein autophosphorylation(GO:0046777);regulation of RNA splicing(GO:0043484);peptidyl-tyrosine phosphorylation(GO:0018108);protein phosphorylation(GO:0006468);protein phosphorylation(GO:0006468);protein phosphorylation(GO:0006468);protein phosphorylation(GO:0006468);protein phosphorylation(GO:0006468)
CLMN	8	Calmin	negative regulation of cell proliferation(GO:0008285);neuron projection development(GO:0031175)
CNBP	8	Cellular nucleic acid-binding protein	regulation of transcription, DNA-templated(GO:0006355);transcription, DNA-templated(GO:0006351);negative regulation of transcription from RNA polymerase II promoter(GO:0000122);positive regulation of transcription, DNA-templated(GO:0045893);positive regulation of cell proliferation(GO:0008284);cholesterol biosynthetic process(GO:0006695);positive regulation of transcription from RNA polymerase II…
CNOT7	8	CCR4-NOT transcription complex subunit 7	nuclear-transcribed mRNA poly(A) tail shortening(GO:0000289);negative regulation of cell proliferation(GO:0008285);deadenylation-dependent decapping of nuclear-transcribed mRNA(GO:0000290);carbohydrate metabolic process(GO:0005975);transcription, DNA-templated(GO:0006351);positive regulation of cell proliferation(GO:0008284);signal transduction(GO:0007165);DNA damage response, signal transduction…
CNPY3	8	Protein canopy homolog 3	toll-like receptor signaling pathway(GO:0002224);innate immune response(GO:0045087)
COCH	8	Cochlin	sensory perception of sound(GO:0007605);sensory perception of sound(GO:0007605);positive regulation of innate immune response(GO:0045089);sensory perception of sound(GO:0007605);defense response to bacterium(GO:0042742);regulation of cell shape(GO:0008360);sensory perception of sound(GO:0007605);sensory perception of sound(GO:0007605);sensory perception of sound(GO:0007605);sensory perception of …
COL12A1	8	Collagen alpha-1(XII) chain	endodermal cell differentiation(GO:0035987);collagen catabolic process(GO:0030574);collagen fibril organization(GO:0030199);cell adhesion(GO:0007155);skeletal system development(GO:0001501)
COL4A5	8	Collagen alpha-5(IV) chain	collagen catabolic process(GO:0030574);extracellular matrix organization(GO:0030198);neuromuscular junction development(GO:0007528);collagen-activated tyrosine kinase receptor signaling pathway(GO:0038063)
COL7A1	8	Collagen alpha-1(VII) chain	negative regulation of endopeptidase activity(GO:0010951);epidermis development(GO:0008544);cell adhesion(GO:0007155);ER to Golgi vesicle-mediated transport(GO:0006888);endodermal cell differentiation(GO:0035987);collagen catabolic process(GO:0030574);extracellular matrix organization(GO:0030198);COPII vesicle coating(GO:0048208)
COPB1	8	Coatomer subunit beta	vesicle-mediated transport(GO:0016192);vesicle-mediated transport(GO:0016192);vesicle-mediated transport(GO:0016192);ER to Golgi vesicle-mediated transport(GO:0006888);ER to Golgi vesicle-mediated transport(GO:0006888);intracellular protein transport(GO:0006886);intracellular protein transport(GO:0006886);intra-Golgi vesicle-mediated transport(GO:0006891);intracellular protein transport(GO:000688…
CPD	8	Carboxypeptidase D	proteolysis(GO:0006508);protein processing(GO:0016485);peptide metabolic process(GO:0006518)
CPNE1	8	Copine-1	neuron projection extension(GO:1990138);transcription, DNA-templated(GO:0006351);proteolysis(GO:0006508);regulation of transcription, DNA-templated(GO:0006355);neutrophil degranulation(GO:0043312);lipid metabolic process(GO:0006629);regulation of I-kappaB kinase/NF-kappaB signaling(GO:0043122);vesicle-mediated transport(GO:0016192);negative regulation of gene expression(GO:0010629);positive regul…
CPSF2	8	Cleavage and polyadenylation specificity factor subunit 2	termination of RNA polymerase II transcription(GO:0006369);mRNA polyadenylation(GO:0006378);mRNA splicing, via spliceosome(GO:0000398);mRNA 3'-end processing by stem-loop binding and cleavage(GO:0006398);mRNA cleavage(GO:0006379);mRNA polyadenylation(GO:0006378);mRNA export from nucleus(GO:0006406);mRNA polyadenylation(GO:0006378);mRNA 3'-end processing(GO:0031124);mRNA 3'-end processing(GO:00311…
CPSF6	8	Cleavage and polyadenylation specificity factor subunit 6	protein tetramerization(GO:0051262);mRNA processing(GO:0006397);mRNA polyadenylation(GO:0006378)
CREB1	8	Cyclic AMP-responsive element-binding protein 1	transcription from RNA polymerase II promoter(GO:0006366);response to hypoxia(GO:0001666);regulation of circadian rhythm(GO:0042752);transforming growth factor beta receptor signaling pathway(GO:0007179);regulation of cell size(GO:0008361);signal transduction(GO:0007165);protein phosphorylation(GO:0006468);circadian rhythm(GO:0007623);axon guidance(GO:0007411);memory(GO:0007613);lactation(GO:0007…
CREBBP	8	CREB-binding protein	regulation of transcription, DNA-templated(GO:0006355);regulation of transcription, DNA-templated(GO:0006355);beta-catenin-TCF complex assembly(GO:1904837);negative regulation of transcription from RNA polymerase II promoter(GO:0000122);Notch signaling pathway(GO:0007219);regulation of transcription, DNA-templated(GO:0006355);signal transduction(GO:0007165);stimulatory C-type lectin receptor sign…
CREM	8	cAMP-responsive element modulator	fatty acid metabolic process(GO:0006631);glycosphingolipid metabolic process(GO:0006687);regulation of transcription, DNA-templated(GO:0006355);negative regulation of transcription from RNA polymerase II promoter(GO:0000122);regulation of transcription, DNA-templated(GO:0006355);transcription, DNA-templated(GO:0006351);glucose metabolic process(GO:0006006);positive regulation of transcription fro…
CRY1	8	Cryptochrome-1	DNA damage induced protein phosphorylation(GO:0006975);gluconeogenesis(GO:0006094);negative regulation of transcription from RNA polymerase II promoter(GO:0000122);negative regulation of transcription from RNA polymerase II promoter(GO:0000122);negative regulation of transcription from RNA polymerase II promoter(GO:0000122);transcription, DNA-templated(GO:0006351);protein-chromophore linkage(GO:0…
CRYBG3	8	Very large A-kinase anchor protein
CTBP2	8	C-terminal-binding protein 2	oxidation-reduction process(GO:0055114);negative regulation of cell proliferation(GO:0008285);transcription, DNA-templated(GO:0006351);negative regulation of transcription, DNA-templated(GO:0045892);oxidation-reduction process(GO:0055114);positive regulation of chromatin binding(GO:0035563);viral genome replication(GO:0019079);positive regulation of transcription from RNA polymerase II promoter(G…
CTDSPL	8	CTD small phosphatase-like protein	negative regulation of protein phosphorylation(GO:0001933);protein dephosphorylation(GO:0006470);dephosphorylation(GO:0016311);negative regulation of G1/S transition of mitotic cell cycle(GO:2000134);biological_process(GO:0008150)
CTGF	8	Connective tissue growth factor	response to mineralocorticoid(GO:0051385);positive regulation of cell activation(GO:0050867);transcription initiation from RNA polymerase II promoter(GO:0006367);cartilage condensation(GO:0001502);ossification(GO:0001503);tissue homeostasis(GO:0001894);positive regulation of gene expression(GO:0010628);regulation of cell growth(GO:0001558);angiogenesis(GO:0001525);aging(GO:0007568);response to gl…
CTNNB1	8	Catenin beta-1	regulation of T cell proliferation(GO:0042129);embryonic skeletal limb joint morphogenesis(GO:0036023);entry of bacterium into host cell(GO:0035635);cell morphogenesis involved in differentiation(GO:0000904);embryonic axis specification(GO:0000578);negative regulation of transcription from RNA polymerase II promoter(GO:0000122);proximal/distal pattern formation(GO:0009954);in utero embryonic deve…
CTPS1	8	CTP synthase 1	nucleobase-containing compound metabolic process(GO:0006139);'de novo' CTP biosynthetic process(GO:0044210);glutamine metabolic process(GO:0006541);CTP biosynthetic process(GO:0006241);CTP biosynthetic process(GO:0006241);nucleobase-containing small molecule interconversion(GO:0015949);response to drug(GO:0042493);B cell proliferation(GO:0042100);T cell proliferation(GO:0042098)
CTSA	8	Lysosomal protective protein	proteolysis(GO:0006508);proteolysis(GO:0006508);proteolysis(GO:0006508);regulation of protein stability(GO:0031647);intracellular protein transport(GO:0006886);glycosphingolipid metabolic process(GO:0006687);proteolysis(GO:0006508);proteolysis involved in cellular protein catabolic process(GO:0051603);proteolysis(GO:0006508);neutrophil degranulation(GO:0043312);positive regulation of catalytic ac…
CX3CL1	8	Fractalkine	monocyte chemotaxis(GO:0002548);leukocyte adhesive activation(GO:0050902);leukocyte migration involved in inflammatory response(GO:0002523);cytokine-mediated signaling pathway(GO:0019221);chemotaxis(GO:0006935);chemotaxis(GO:0006935);positive regulation of inflammatory response(GO:0050729);defense response(GO:0006952);G-protein coupled receptor signaling pathway(GO:0007186);cell adhesion(GO:00071…
CXCL11	8	C-X-C motif chemokine 11	positive regulation of cAMP metabolic process(GO:0030816);inflammatory response(GO:0006954);T cell chemotaxis(GO:0010818);chemotaxis(GO:0006935);positive regulation of leukocyte chemotaxis(GO:0002690);immune response(GO:0006955);cell-cell signaling(GO:0007267);G-protein coupled receptor signaling pathway(GO:0007186);signal transduction(GO:0007165);regulation of cell proliferation(GO:0042127);resp…
CYB561D2	8	Cytochrome b561 domain-containing protein 2	oxidation-reduction process(GO:0055114)
CYP24A1	8	1,25-dihydroxyvitamin D(3) 24-hydroxylase, mitochondrial	response to vitamin D(GO:0033280);vitamin metabolic process(GO:0006766);osteoblast differentiation(GO:0001649);vitamin D metabolic process(GO:0042359);vitamin D receptor signaling pathway(GO:0070561);oxidation-reduction process(GO:0055114);vitamin D catabolic process(GO:0042369)
CYP3A5	8	Cytochrome P450 3A5	xenobiotic metabolic process(GO:0006805);lipid hydroxylation(GO:0002933);alkaloid catabolic process(GO:0009822);steroid metabolic process(GO:0008202);xenobiotic metabolic process(GO:0006805);drug catabolic process(GO:0042737);oxidative demethylation(GO:0070989)
CYTH2	8	Cytohesin-2	regulation of ARF protein signal transduction(GO:0032012);regulation of ARF protein signal transduction(GO:0032012);regulation of ARF protein signal transduction(GO:0032012);regulation of ARF protein signal transduction(GO:0032012);positive regulation of GTPase activity(GO:0043547);endocytosis(GO:0006897);positive regulation of GTPase activity(GO:0043547);regulation of ARF protein signal transduc…
DCAF6	8	DDB1- and CUL4-associated factor 6	protein ubiquitination(GO:0016567);protein ubiquitination(GO:0016567);positive regulation of transcription from RNA polymerase II promoter(GO:0045944)
DCAF7	8	DDB1- and CUL4-associated factor 7	multicellular organism development(GO:0007275);protein ubiquitination(GO:0016567);protein ubiquitination(GO:0016567)
DCDC2	8	Doublecortin domain-containing protein 2	sensory perception of sound(GO:0007605);regulation of Wnt signaling pathway(GO:0030111);cellular defense response(GO:0006968);neuron migration(GO:0001764);neuron migration(GO:0001764);positive regulation of smoothened signaling pathway(GO:0045880);intracellular signal transduction(GO:0035556);intracellular signal transduction(GO:0035556);cilium assembly(GO:0060271);regulation of Wnt signaling pat…
DDX10	8	Probable ATP-dependent RNA helicase DDX10	RNA secondary structure unwinding(GO:0010501)
DDX18	8	ATP-dependent RNA helicase DDX18	cellular response to estradiol stimulus(GO:0071392);RNA secondary structure unwinding(GO:0010501)
DDX24	8	ATP-dependent RNA helicase DDX24	RNA metabolic process(GO:0016070);RNA secondary structure unwinding(GO:0010501)
DDX47	8	Probable ATP-dependent RNA helicase DDX47	RNA secondary structure unwinding(GO:0010501);extrinsic apoptotic signaling pathway via death domain receptors(GO:0008625);RNA splicing(GO:0008380);mRNA processing(GO:0006397);rRNA processing(GO:0006364);rRNA processing(GO:0006364)
DDX50	8	ATP-dependent RNA helicase DDX50	RNA secondary structure unwinding(GO:0010501)
DDX60L	8	Probable ATP-dependent RNA helicase DDX60-like
DEGS1	8	Sphingolipid delta(4)-desaturase DES1	neutrophil degranulation(GO:0043312);ceramide biosynthetic process(GO:0046513);sphingolipid biosynthetic process(GO:0030148);unsaturated fatty acid biosynthetic process(GO:0006636);oxidation-reduction process(GO:0055114);sphingolipid biosynthetic process(GO:0030148);oxidation-reduction process(GO:0055114)
DERL1	8	Derlin-1	response to unfolded protein(GO:0006986);protein folding(GO:0006457);endoplasmic reticulum unfolded protein response(GO:0030968);ubiquitin-dependent ERAD pathway(GO:0030433);intracellular transport of viral protein in host cell(GO:0019060);ubiquitin-dependent ERAD pathway(GO:0030433);ubiquitin-dependent ERAD pathway(GO:0030433);ubiquitin-dependent ERAD pathway(GO:0030433);retrograde protein trans…
DESI2	8	Desumoylating isopeptidase 2	proteolysis(GO:0006508)
DHDDS	8	Dehydrodolichyl diphosphate syntase complex subunit DHDDS	protein glycosylation(GO:0006486);protein glycosylation(GO:0006486);polyprenol biosynthetic process(GO:0016094);dolichyl diphosphate biosynthetic process(GO:0006489);protein glycosylation(GO:0006486);protein glycosylation(GO:0006486);protein glycosylation(GO:0006486);protein glycosylation(GO:0006486);protein glycosylation(GO:0006486);protein glycosylation(GO:0006486);protein glycosylation(GO:0006…
DHFR	8	Dihydrofolate reductase	regulation of transcription involved in G1/S transition of mitotic cell cycle(GO:0000083);G1/S transition of mitotic cell cycle(GO:0000082);negative regulation of translation(GO:0017148);glycine biosynthetic process(GO:0006545);tetrahydrobiopterin biosynthetic process(GO:0006729);nucleotide biosynthetic process(GO:0009165);folic acid metabolic process(GO:0046655);one-carbon metabolic process(GO:0…
DHX33	8	Putative ATP-dependent RNA helicase DHX33	RNA processing(GO:0006396);positive regulation of transcription from RNA polymerase I promoter(GO:0045943)
DIAPH1	8	Protein diaphanous homolog 1	actin filament polymerization(GO:0030041);actin filament polymerization(GO:0030041);actin filament polymerization(GO:0030041);positive regulation of cell migration(GO:0030335);cytoskeleton organization(GO:0007010);actin filament polymerization(GO:0030041);regulation of cell shape(GO:0008360);sensory perception of sound(GO:0007605);neutrophil degranulation(GO:0043312);actin filament polymerization…
DIAPH3	8	Protein diaphanous homolog 3	actin cytoskeleton organization(GO:0030036);spermatogenesis(GO:0007283)
DICER1	8	Endoribonuclease Dicer	positive regulation of myelination(GO:0031643);negative regulation of Schwann cell proliferation(GO:0010626);negative regulation of transcription from RNA polymerase II promoter(GO:0000122);production of siRNA involved in RNA interference(GO:0030422);positive regulation of Schwann cell differentiation(GO:0014040);production of siRNA involved in RNA interference(GO:0030422);nerve development(GO:00…
DIMT1	8	Probable dimethyladenosine transferase	rRNA methylation(GO:0031167);rRNA methylation(GO:0031167);rRNA methylation(GO:0031167)
DIS3L2	8	DIS3-like exonuclease 2	nuclear-transcribed mRNA catabolic process, exonucleolytic(GO:0000291);mitotic cell cycle(GO:0000278);RNA phosphodiester bond hydrolysis, exonucleolytic(GO:0090503);miRNA catabolic process(GO:0010587);mitotic sister chromatid separation(GO:0051306);negative regulation of cell proliferation(GO:0008285);rRNA processing(GO:0006364);miRNA catabolic process(GO:0010587);cell division(GO:0051301);nuclea…
DKK1	8	Dickkopf-related protein 1	regulation of dopaminergic neuron differentiation(GO:1904338);negative regulation of canonical Wnt signaling pathway involved in cardiac muscle cell fate commitment(GO:1901296);embryonic limb morphogenesis(GO:0030326);cell morphogenesis involved in differentiation(GO:0000904);negative regulation of ossification(GO:0030279);negative regulation of Wnt signaling pathway(GO:0030178);negative regulati…
DLC1	8	Dynein light chain 1, cytoplasmic	viral process(GO:0016032);G2/M transition of mitotic cell cycle(GO:0000086);transcription, DNA-templated(GO:0006351);apoptotic process(GO:0006915);ciliary basal body docking(GO:0097711);ER to Golgi vesicle-mediated transport(GO:0006888);regulation of transcription, DNA-templated(GO:0006355);substantia nigra development(GO:0021762);motile cilium assembly(GO:0044458);antigen processing and presenta…
DLG3	8	Disks large homolog 3	nervous system development(GO:0007399);negative regulation of cell proliferation(GO:0008285);chemical synaptic transmission(GO:0007268);establishment of planar polarity(GO:0001736);GDP metabolic process(GO:0046710);negative regulation of phosphatase activity(GO:0010923);ion transmembrane transport(GO:0034220);GMP metabolic process(GO:0046037);establishment or maintenance of epithelial cell apical…
DLGAP1-AS2	8	NA	NA
DNAJC8	8	DnaJ homolog subfamily C member 8	mRNA splicing, via spliceosome(GO:0000398)
DPY19L3	8	Probable C-mannosyltransferase DPY19L3	protein C-linked glycosylation via 2'-alpha-mannosyl-L-tryptophan(GO:0018406)
DPY19L4	8	Probable C-mannosyltransferase DPY19L4	protein C-linked glycosylation via 2'-alpha-mannosyl-L-tryptophan(GO:0018406)
DSC3	8	Desmocollin-3	keratinization(GO:0031424);homophilic cell adhesion via plasma membrane adhesion molecules(GO:0007156);cell adhesion(GO:0007155);in utero embryonic development(GO:0001701);protein stabilization(GO:0050821);cornification(GO:0070268)
DSG2	8	Desmoglein-2	cell adhesion(GO:0007155);Purkinje myocyte development(GO:0003165);desmosome organization(GO:0002934);regulation of ventricular cardiac muscle cell action potential(GO:0098911);response to progesterone(GO:0032570);regulation of heart rate by cardiac conduction(GO:0086091);keratinization(GO:0031424);homophilic cell adhesion via plasma membrane adhesion molecules(GO:0007156);maternal process involv…
DTX3	8	Probable E3 ubiquitin-protein ligase DTX3	protein ubiquitination(GO:0016567);Notch signaling pathway(GO:0007219)
DTYMK	8	Thymidylate kinase	cell cycle(GO:0007049);dUDP biosynthetic process(GO:0006227);dTTP biosynthetic process(GO:0006235);cellular response to growth factor stimulus(GO:0071363);dTTP biosynthetic process(GO:0006235);dTDP biosynthetic process(GO:0006233);response to estrogen(GO:0043627);nucleoside monophosphate phosphorylation(GO:0046940);nucleobase-containing small molecule interconversion(GO:0015949);cell proliferatio…
DUT	8	Deoxyuridine 5'-triphosphate nucleotidohydrolase, mitochondrial	pyrimidine nucleoside biosynthetic process(GO:0046134);dUTP metabolic process(GO:0046080);nucleobase-containing compound metabolic process(GO:0006139);dUTP metabolic process(GO:0046080);DNA replication(GO:0006260);dUMP biosynthetic process(GO:0006226);dUTP metabolic process(GO:0046080);dUTP metabolic process(GO:0046080);dUTP metabolic process(GO:0046080);dUTP metabolic process(GO:0046080);dUTP me…
DYNC1I2	8	Cytoplasmic dynein 1 intermediate chain 2	antigen processing and presentation of exogenous peptide antigen via MHC class II(GO:0019886);viral process(GO:0016032);microtubule-based movement(GO:0007018);ER to Golgi vesicle-mediated transport(GO:0006888);G2/M transition of mitotic cell cycle(GO:0000086);microtubule-based movement(GO:0007018);ciliary basal body docking(GO:0097711);microtubule-based movement(GO:0007018);microtubule-based move…
DYNC2LI1	8	Cytoplasmic dynein 2 light intermediate chain 1	regulation of cilium assembly(GO:1902017);cilium assembly(GO:0060271);intraciliary transport involved in cilium assembly(GO:0035735);intraciliary transport involved in cilium assembly(GO:0035735);determination of left/right symmetry(GO:0007368)
DYRK1A	8	Dual specificity tyrosine-phosphorylation-regulated kinase 1A	protein phosphorylation(GO:0006468);regulation of alternative mRNA splicing, via spliceosome(GO:0000381);peptidyl-serine phosphorylation(GO:0018105);viral process(GO:0016032);circadian rhythm(GO:0007623);nervous system development(GO:0007399);positive regulation of protein deacetylation(GO:0090312);peptidyl-tyrosine phosphorylation(GO:0018108);peptidyl-threonine phosphorylation(GO:0018107);peptid…
EDC3	8	Enhancer of mRNA-decapping protein 3	exonucleolytic nuclear-transcribed mRNA catabolic process involved in deadenylation-dependent decay(GO:0043928);cytoplasmic mRNA processing body assembly(GO:0033962);deadenylation-independent decapping of nuclear-transcribed mRNA(GO:0031087);deadenylation-independent decapping of nuclear-transcribed mRNA(GO:0031087);RNA phosphodiester bond hydrolysis, endonucleolytic(GO:0090502);deadenylation-ind…
EDN1	8	Endothelin-1	respiratory gaseous exchange(GO:0007585);positive regulation of cytosolic calcium ion concentration involved in phospholipase C-activating G-protein coupled signaling pathway(GO:0051482);heart development(GO:0007507);cell-cell signaling(GO:0007267);branching involved in blood vessel morphogenesis(GO:0001569);prostaglandin biosynthetic process(GO:0001516);negative regulation of transcription from …
EEF2K	8	Eukaryotic elongation factor 2 kinase	positive regulation of synapse assembly(GO:0051965);protein autophosphorylation(GO:0046777);translational elongation(GO:0006414);response to ischemia(GO:0002931);protein autophosphorylation(GO:0046777);regulation of protein autophosphorylation(GO:0031952);positive regulation of endocytosis(GO:0045807);negative regulation of apoptotic process(GO:0043066);cellular response to insulin stimulus(GO:00…
EFTUD2	8	116 kDa U5 small nuclear ribonucleoprotein component	mRNA splicing, via spliceosome(GO:0000398);mRNA splicing, via spliceosome(GO:0000398);cellular response to drug(GO:0035690);RNA splicing(GO:0008380);mRNA processing(GO:0006397);mRNA splicing, via spliceosome(GO:0000398);response to cocaine(GO:0042220)
EGFR	8	Epidermal growth factor receptor	negative regulation of apoptotic process(GO:0043066);activation of phospholipase A2 activity by calcium-mediated signaling(GO:0043006);epidermal growth factor receptor signaling pathway(GO:0007173);activation of MAPKK activity(GO:0000186);MAPK cascade(GO:0000165);epidermal growth factor receptor signaling pathway(GO:0007173);hair follicle development(GO:0001942);ossification(GO:0001503);hair foll…
EHBP1	8	EH domain-binding protein 1	protein transport(GO:0015031);endocytosis(GO:0006897)
EHD4	8	EH domain-containing protein 4	positive regulation of peptidyl-tyrosine phosphorylation(GO:0050731);endocytic recycling(GO:0032456);regulation of endocytosis(GO:0030100);pinocytosis(GO:0006907);protein homooligomerization(GO:0051260);cellular response to growth factor stimulus(GO:0071363)
EHMT1	8	Histone-lysine N-methyltransferase EHMT1	histone methylation(GO:0016571);negative regulation of transcription from RNA polymerase II promoter(GO:0000122);embryo development(GO:0009790);chromatin organization(GO:0006325);DNA methylation(GO:0006306);negative regulation of transcription, DNA-templated(GO:0045892);histone lysine methylation(GO:0034968);histone lysine methylation(GO:0034968);peptidyl-lysine dimethylation(GO:0018027);peptidyl…
EIF1	8	Eukaryotic translation initiation factor 1	regulation of translational initiation(GO:0006446);translational initiation(GO:0006413);response to stress(GO:0006950);dosage compensation by inactivation of X chromosome(GO:0009048);translational initiation(GO:0006413);translational initiation(GO:0006413)
EIF4EBP2	8	Eukaryotic translation initiation factor 4E-binding protein 2	insulin receptor signaling pathway(GO:0008286);regulation of synaptic plasticity(GO:0048167);memory(GO:0007613);translation(GO:0006412);cAMP-mediated signaling(GO:0019933);negative regulation of translational initiation(GO:0045947);negative regulation of translational initiation(GO:0045947);social behavior(GO:0035176);TOR signaling(GO:0031929);modulation of synaptic transmission(GO:0050804)
EIF5A2	8	Eukaryotic translation initiation factor 5A-2	polyamine homeostasis(GO:0010509);peptidyl-lysine modification to peptidyl-hypusine(GO:0008612);positive regulation of cell proliferation(GO:0008284);spermatogenesis(GO:0007283);translational frameshifting(GO:0006452);protein transport(GO:0015031);positive regulation of translational elongation(GO:0045901);translational frameshifting(GO:0006452);translational frameshifting(GO:0006452);mRNA transp…
ELAVL1	8	ELAV-like protein 1	mRNA splicing, via spliceosome(GO:0000398);regulation of mRNA stability(GO:0043488);multicellular organism development(GO:0007275);3'-UTR-mediated mRNA stabilization(GO:0070935);positive regulation of translation(GO:0045727);negative regulation of gene silencing by miRNA(GO:0060965);mRNA stabilization(GO:0048255);mRNA stabilization(GO:0048255);regulation of stem cell population maintenance(GO:200…
EML4	8	Echinoderm microtubule-associated protein-like 4	microtubule-based process(GO:0007017);mitotic cell cycle(GO:0000278)
ENAH	8	Protein enabled homolog	axon guidance(GO:0007411)
ENY2	8	Transcription and mRNA export factor ENY2	mRNA export from nucleus(GO:0006406);transcription elongation from RNA polymerase II promoter(GO:0006368);transcription, DNA-templated(GO:0006351);negative regulation of insulin secretion involved in cellular response to glucose stimulus(GO:0061179);regulation of transcription from RNA polymerase II promoter(GO:0006357);positive regulation of transcription, DNA-templated(GO:0045893);poly(A)+ mRNA…
EPHA3	8	Ephrin type-A receptor 3	regulation of focal adhesion assembly(GO:0051893);cell adhesion(GO:0007155);regulation of epithelial to mesenchymal transition(GO:0010717);peptidyl-tyrosine phosphorylation(GO:0018108);ephrin receptor signaling pathway(GO:0048013);cell migration(GO:0016477);positive regulation of neuron projection development(GO:0010976);peptidyl-tyrosine phosphorylation(GO:0018108);ephrin receptor signaling path…
EPHA4	8	Ephrin type-A receptor 4	adult walking behavior(GO:0007628);cell adhesion(GO:0007155);positive regulation of JUN kinase activity(GO:0043507);motor neuron axon guidance(GO:0008045);glial cell migration(GO:0008347);regulation of GTPase activity(GO:0043087);fasciculation of sensory neuron axon(GO:0097155);corticospinal tract morphogenesis(GO:0021957);peptidyl-tyrosine phosphorylation(GO:0018108);negative regulation of axon …
ERBB2	8	Receptor tyrosine-protein kinase erbB-2	signal transduction by protein phosphorylation(GO:0023014);peptidyl-tyrosine phosphorylation(GO:0018108);peptidyl-tyrosine phosphorylation(GO:0018108);peptidyl-tyrosine phosphorylation(GO:0018108);peptidyl-tyrosine phosphorylation(GO:0018108);MAPK cascade(GO:0000165);regulation of phosphatidylinositol 3-kinase signaling(GO:0014066);transcription, DNA-templated(GO:0006351);positive regulation of p…
ERBB3	8	Receptor tyrosine-protein kinase erbB-3	positive regulation of gene expression(GO:0010628);negative regulation of signal transduction(GO:0009968);negative regulation of cell adhesion(GO:0007162);endocardial cushion development(GO:0003197);MAPK cascade(GO:0000165);signal transduction(GO:0007165);heart development(GO:0007507);peripheral nervous system development(GO:0007422);transmembrane receptor protein tyrosine kinase signaling pathwa…
ERC1	8	ELKS/Rab6-interacting/CAST family member 1	multicellular organism development(GO:0007275);I-kappaB phosphorylation(GO:0007252);regulation of transcription, DNA-templated(GO:0006355);negative regulation of apoptotic process(GO:0043066);retrograde transport, endosome to Golgi(GO:0042147);protein transport(GO:0015031);positive regulation of NF-kappaB transcription factor activity(GO:0051092)
ERCC1	8	DNA excision repair protein ERCC-1	negative regulation of telomere maintenance(GO:0032205);multicellular organism aging(GO:0010259);response to X-ray(GO:0010165);nucleotide-excision repair, preincision complex stabilization(GO:0006293);pyrimidine dimer repair by nucleotide-excision repair(GO:0000720);meiotic mismatch repair(GO:0000710);nucleotide-excision repair(GO:0006289);replicative cell aging(GO:0001302);nucleotide-excision re…
ERICH1	8	Glutamate-rich protein 1
ESD	8	S-formylglutathione hydrolase	formaldehyde catabolic process(GO:0046294);glutathione derivative biosynthetic process(GO:1901687);formaldehyde catabolic process(GO:0046294);biological_process(GO:0008150);formaldehyde catabolic process(GO:0046294);formaldehyde catabolic process(GO:0046294)
ETS1	8	Protein C-ets-1	positive regulation of erythrocyte differentiation(GO:0045648);response to hypoxia(GO:0001666);estrous cycle(GO:0044849);response to mechanical stimulus(GO:0009612);immune response(GO:0006955);negative regulation of cell proliferation(GO:0008285);positive regulation of cell proliferation(GO:0008284);female pregnancy(GO:0007565);hypothalamus development(GO:0021854);response to laminar fluid shear …
ETV5	8	ETS translocation variant 5	cellular response to oxidative stress(GO:0034599);positive regulation of neuron differentiation(GO:0045666);transcription from RNA polymerase II promoter(GO:0006366);cell differentiation(GO:0030154);locomotory behavior(GO:0007626);neuromuscular synaptic transmission(GO:0007274);male germ-line stem cell asymmetric division(GO:0048133);positive regulation of transcription from RNA polymerase II pro…
EWSR1	8	RNA-binding protein EWS	regulation of transcription, DNA-templated(GO:0006355);transcription, DNA-templated(GO:0006351)
EXD2	8	Exonuclease 3'-5' domain-containing protein 2	DNA double-strand break processing(GO:0000729);double-strand break repair via homologous recombination(GO:0000724);double-strand break repair(GO:0006302);nucleic acid phosphodiester bond hydrolysis(GO:0090305);nucleic acid phosphodiester bond hydrolysis(GO:0090305)
EXOC4	8	Exocyst complex component 4	Golgi to plasma membrane transport(GO:0006893);paraxial mesoderm formation(GO:0048341);exocytosis(GO:0006887);protein targeting to membrane(GO:0006612);vesicle targeting(GO:0006903);regulation of macroautophagy(GO:0016241);chemical synaptic transmission(GO:0007268);vesicle docking involved in exocytosis(GO:0006904)
EXOC6	8	Exocyst complex component 6	vesicle docking involved in exocytosis(GO:0006904);protein transport(GO:0015031);vesicle docking involved in exocytosis(GO:0006904);vesicle docking involved in exocytosis(GO:0006904);vesicle docking involved in exocytosis(GO:0006904);vesicle docking involved in exocytosis(GO:0006904)
EXOSC3	8	Exosome complex component RRP40	exonucleolytic trimming to generate mature 3'-end of 5.8S rRNA from tricistronic rRNA transcript (SSU-rRNA, 5.8S rRNA, LSU-rRNA)(GO:0000467);exonucleolytic nuclear-transcribed mRNA catabolic process involved in deadenylation-dependent decay(GO:0043928);nuclear-transcribed mRNA catabolic process, exonucleolytic, 3'-5'(GO:0034427);exonucleolytic nuclear-transcribed mRNA catabolic process involved i…
EXT1	8	Exostosin-1	gastrulation(GO:0007369);signal transduction(GO:0007165);skeletal system development(GO:0001501);axon guidance(GO:0007411);ossification(GO:0001503);protein glycosylation(GO:0006486);glycosaminoglycan biosynthetic process(GO:0006024);glycosaminoglycan biosynthetic process(GO:0006024);heparan sulfate proteoglycan biosynthetic process, polysaccharide chain biosynthetic process(GO:0015014);endoderm d…
FADD	8	FAS-associated death domain protein	cellular response to mechanical stimulus(GO:0071260);negative regulation of activation-induced cell death of T cells(GO:0070236);negative regulation of necroptotic process(GO:0060546);positive regulation of type I interferon-mediated signaling pathway(GO:0060340);positive regulation of T cell mediated cytotoxicity(GO:0001916);T cell differentiation in thymus(GO:0033077);activation of cysteine-typ…
FAM101B	8	Filamin-interacting protein FAM101B	negative regulation of bone mineralization involved in bone maturation(GO:1900158);actin filament bundle organization(GO:0061572);negative regulation of chondrocyte development(GO:0061182);skeletal system morphogenesis(GO:0048705);epithelial to mesenchymal transition(GO:0001837)
FAM105B	8	Ubiquitin thioesterase otulin	protein linear deubiquitination(GO:1990108);regulation of tumor necrosis factor-mediated signaling pathway(GO:0010803);sprouting angiogenesis(GO:0002040);protein ubiquitination(GO:0016567);regulation of tumor necrosis factor-mediated signaling pathway(GO:0010803);negative regulation of NF-kappaB transcription factor activity(GO:0032088);negative regulation of NF-kappaB transcription factor activi…
FAM134A	8	Protein FAM134A
FAM210A	8	Protein FAM210A
FAM63A	8	Protein FAM63A	biological_process(GO:0008150);protein K48-linked deubiquitination(GO:0071108);protein K48-linked deubiquitination(GO:0071108)
FAM86B3P	8	NA	NA
FAM8A1	8	Protein FAM8A1
FAM91A1	8	Protein FAM91A1
FAM96B	8	Mitotic spindle-associated MMXD complex subunit MIP18	iron-sulfur cluster assembly(GO:0016226);chromosome segregation(GO:0007059)
FAM98A	8	Protein FAM98A
FARP1	8	FERM, RhoGEF and pleckstrin domain-containing protein 1	positive regulation of GTPase activity(GO:0043547);synapse assembly(GO:0007416);positive regulation of GTPase activity(GO:0043547);regulation of Rho protein signal transduction(GO:0035023);negative regulation of phosphatase activity(GO:0010923);synapse assembly(GO:0007416);positive regulation of GTPase activity(GO:0043547);dendrite morphogenesis(GO:0048813);positive regulation of GTPase activity(…
FASTKD2	8	FAST kinase domain-containing protein 2	protein phosphorylation(GO:0006468);cellular respiration(GO:0045333);mitochondrial large ribosomal subunit assembly(GO:1902775)
FAU	8	Ubiquitin-like protein FUBI	defense response to Gram-positive bacterium(GO:0050830);antibacterial humoral response(GO:0019731);rRNA processing(GO:0006364);innate immune response in mucosa(GO:0002227);nuclear-transcribed mRNA catabolic process, nonsense-mediated decay(GO:0000184);biological_process(GO:0008150);translation(GO:0006412);viral transcription(GO:0019083);translation(GO:0006412);translation(GO:0006412);translation(…
FBLN1	8	Fibulin-1	positive regulation of peptidase activity(GO:0010952);positive regulation of gene expression(GO:0010628);negative regulation of stem cell proliferation(GO:2000647);negative regulation of cell adhesion(GO:0007162);negative regulation of protein phosphorylation(GO:0001933);viral process(GO:0016032);negative regulation of cell motility(GO:2000146);positive regulation of peptidase activity(GO:0010952…
FBXO34	8	F-box only protein 34
FGF1	8	Fibroblast growth factor 1	cell differentiation(GO:0030154);cell proliferation(GO:0008283);multicellular organism development(GO:0007275);peptidyl-tyrosine phosphorylation(GO:0018108);signal transduction(GO:0007165);MAPK cascade(GO:0000165);organ induction(GO:0001759);angiogenesis(GO:0001525);activation of MAPK activity(GO:0000187);regulation of phosphatidylinositol 3-kinase signaling(GO:0014066);positive regulation of cel…
FJX1	8	Four-jointed box protein 1	retina layer formation(GO:0010842);cell-cell signaling(GO:0007267)
FLNB	8	Filamin-B	keratinocyte development(GO:0003334);cytoskeletal anchoring at plasma membrane(GO:0007016);epithelial cell morphogenesis(GO:0003382);signal transduction(GO:0007165);actin cytoskeleton organization(GO:0030036);actin cytoskeleton organization(GO:0030036);actin cytoskeleton organization(GO:0030036);skeletal muscle tissue development(GO:0007519);cell differentiation(GO:0030154);actin cytoskeleton org…
FMR1	8	Fragile X mental retardation protein 1	glutamate receptor signaling pathway(GO:0007215);cellular response to DNA damage stimulus(GO:0006974);mRNA processing(GO:0006397);positive regulation of dendritic spine development(GO:0060999);positive regulation of receptor internalization(GO:0002092);regulation of alternative mRNA splicing, via spliceosome(GO:0000381);regulation of dendritic spine development(GO:0060998);glutamate receptor sign…
FOXK2	8	NA	NA
FOXP2	8	Forkhead box protein P2	positive regulation of epithelial cell proliferation involved in lung morphogenesis(GO:0060501);righting reflex(GO:0060013);smooth muscle tissue development(GO:0048745);lung alveolus development(GO:0048286);negative regulation of transcription, DNA-templated(GO:0045892);post-embryonic development(GO:0009791);negative regulation of transcription from RNA polymerase II promoter(GO:0000122);skeletal…
FOXQ1	8	Forkhead box protein Q1	negative regulation of transcription from RNA polymerase II promoter(GO:0000122);hair follicle morphogenesis(GO:0031069);transcription, DNA-templated(GO:0006351)
FTH1	8	Ferritin heavy chain	cellular iron ion homeostasis(GO:0006879);cellular iron ion homeostasis(GO:0006879);negative regulation of fibroblast proliferation(GO:0048147);neutrophil degranulation(GO:0043312);cellular iron ion homeostasis(GO:0006879);negative regulation of cell proliferation(GO:0008285);immune response(GO:0006955);intracellular sequestering of iron ion(GO:0006880);iron ion import(GO:0097286);oxidation-reduc…
FTL	8	Ferritin light chain	iron ion transport(GO:0006826);cellular iron ion homeostasis(GO:0006879);iron ion homeostasis(GO:0055072);neutrophil degranulation(GO:0043312);intracellular sequestering of iron ion(GO:0006880)
G3BP1	8	Ras GTPase-activating protein-binding protein 1	negative regulation of canonical Wnt signaling pathway(GO:0090090);DNA duplex unwinding(GO:0032508);Ras protein signal transduction(GO:0007265);transport(GO:0006810);transport(GO:0006810);nucleic acid phosphodiester bond hydrolysis(GO:0090305);nucleic acid phosphodiester bond hydrolysis(GO:0090305);transport(GO:0006810);transport(GO:0006810);transport(GO:0006810);transport(GO:0006810)
GAB1	8	GRB2-associated-binding protein 1	phosphatidylinositol phosphorylation(GO:0046854);ERBB2 signaling pathway(GO:0038128);response to hepatocyte growth factor(GO:0035728);epidermal growth factor receptor signaling pathway(GO:0007173);response to oxidative stress(GO:0006979);phosphatidylinositol-3-phosphate biosynthetic process(GO:0036092);heart development(GO:0007507);regulation of cell migration(GO:0030334);axon guidance(GO:0007411…
GANAB	8	Neutral alpha-glucosidase AB	carbohydrate metabolic process(GO:0005975);carbohydrate metabolic process(GO:0005975);carbohydrate metabolic process(GO:0005975);protein folding(GO:0006457)
GART	8	Trifunctional purine biosynthetic protein adenosine-3	purine nucleobase biosynthetic process(GO:0009113);glycine metabolic process(GO:0006544);purine nucleobase biosynthetic process(GO:0009113);'de novo' IMP biosynthetic process(GO:0006189);brainstem development(GO:0003360);response to inorganic substance(GO:0010035);purine nucleobase biosynthetic process(GO:0009113);response to organic substance(GO:0010033);purine ribonucleoside monophosphate biosy…
GATM	8	Glycine amidinotransferase, mitochondrial	learning or memory(GO:0007611);multicellular organism development(GO:0007275);creatine metabolic process(GO:0006600);creatine biosynthetic process(GO:0006601);creatine biosynthetic process(GO:0006601);creatine metabolic process(GO:0006600);muscle atrophy(GO:0014889)
GCN1L1	8	Translational activator GCN1	cellular response to leucine starvation(GO:1990253);translation(GO:0006412);regulation of translation(GO:0006417);positive regulation of kinase activity(GO:0033674);regulation of protein kinase activity(GO:0045859);positive regulation of transcription from RNA polymerase II promoter in response to stress(GO:0036003);cellular response to amino acid starvation(GO:0034198)
GCNT1	8	Beta-1,3-galactosyl-O-glycosyl-glycoprotein beta-1,6-N-acetylglucosaminyltransferase	response to insulin(GO:0032868);O-glycan processing(GO:0016266);glycoprotein biosynthetic process(GO:0009101);tissue morphogenesis(GO:0048729);kidney morphogenesis(GO:0060993);cell adhesion molecule production(GO:0060352);leukocyte tethering or rolling(GO:0050901)
GCNT2	8	N-acetyllactosaminide beta-1,6-N-acetylglucosaminyl-transferase, isoform A	glycosaminoglycan biosynthetic process(GO:0006024);transforming growth factor beta receptor signaling pathway(GO:0007179);positive regulation of cell migration(GO:0030335);protein glycosylation(GO:0006486);protein glycosylation(GO:0006486);negative regulation of cell-substrate adhesion(GO:0010812);multicellular organism development(GO:0007275);positive regulation of epithelial to mesenchymal tran…
GEN1	8	Flap endonuclease GEN homolog 1	regulation of centrosome duplication(GO:0010824);regulation of centrosome duplication(GO:0010824);double-strand break repair via homologous recombination(GO:0000724);nucleic acid phosphodiester bond hydrolysis(GO:0090305);resolution of recombination intermediates(GO:0071139);nucleic acid phosphodiester bond hydrolysis(GO:0090305);positive regulation of mitotic cell cycle spindle assembly checkpoi…
GFPT1	8	Glutamine--fructose-6-phosphate aminotransferase [isomerizing] 1	glutamine metabolic process(GO:0006541);energy reserve metabolic process(GO:0006112);UDP-N-acetylglucosamine biosynthetic process(GO:0006048);UDP-N-acetylglucosamine biosynthetic process(GO:0006048);fructose 6-phosphate metabolic process(GO:0006002);circadian regulation of gene expression(GO:0032922);IRE1-mediated unfolded protein response(GO:0036498)
GLIPR2	8	Golgi-associated plant pathogenesis-related protein 1	positive regulation of ERK1 and ERK2 cascade(GO:0070374);positive regulation of epithelial to mesenchymal transition(GO:0010718);positive regulation of epithelial cell migration(GO:0010634)
GMPS	8	GMP synthase [glutamine-hydrolyzing]	glutamine metabolic process(GO:0006541);purine nucleobase biosynthetic process(GO:0009113);GMP biosynthetic process(GO:0006177);GMP biosynthetic process(GO:0006177);purine ribonucleoside monophosphate biosynthetic process(GO:0009168)
GNA12	8	Guanine nucleotide-binding protein subunit alpha-12	G-protein coupled receptor signaling pathway(GO:0007186);in utero embryonic development(GO:0001701);adenylate cyclase-modulating G-protein coupled receptor signaling pathway(GO:0007188);Rho protein signal transduction(GO:0007266);platelet activation(GO:0030168);blood coagulation(GO:0007596);cell differentiation(GO:0030154);regulation of fibroblast migration(GO:0010762);regulation of cell shape(GO…
GNB5	8	Guanine nucleotide-binding protein subunit beta-5	dopamine receptor signaling pathway(GO:0007212);positive regulation of GTPase activity(GO:0043547);signal transduction(GO:0007165);protein folding(GO:0006457);signal transduction(GO:0007165);negative regulation of voltage-gated calcium channel activity(GO:1901386);negative regulation of voltage-gated calcium channel activity(GO:1901386);signal transduction(GO:0007165);signal transduction(GO:00071…
GNE	8	Bifunctional UDP-N-acetylglucosamine 2-epimerase/N-acetylmannosamine kinase	UDP-N-acetylglucosamine metabolic process(GO:0006047);N-acetylglucosamine biosynthetic process(GO:0006045);carbohydrate phosphorylation(GO:0046835);cell adhesion(GO:0007155);N-acetylneuraminate metabolic process(GO:0006054)
GOLGB1	8	Golgin subfamily B member 1	regulation of transcription, DNA-templated(GO:0006355);protein localization to pericentriolar material(GO:1905793);Golgi organization(GO:0007030);ER to Golgi vesicle-mediated transport(GO:0006888)
GOPC	8	Golgi-associated PDZ and coiled-coil motif-containing protein	negative regulation of protein localization to cell surface(GO:2000009);protein homooligomerization(GO:0051260);ER to Golgi vesicle-mediated transport(GO:0006888);apical protein localization(GO:0045176);Golgi to plasma membrane transport(GO:0006893);cytoplasmic sequestering of CFTR protein(GO:0043004);protein transport(GO:0015031);negative regulation of anion channel activity(GO:0010360)
GOT2	8	Aspartate aminotransferase, mitochondrial	L-kynurenine metabolic process(GO:0097052);response to ethanol(GO:0045471);glutamate catabolic process to 2-oxoglutarate(GO:0019551);glutamate catabolic process to aspartate(GO:0019550);2-oxoglutarate metabolic process(GO:0006103);gluconeogenesis(GO:0006094);aspartate biosynthetic process(GO:0006532);4-hydroxyproline catabolic process(GO:0019470);aspartate metabolic process(GO:0006531);oxaloaceta…
GPR161	8	G-protein coupled receptor 161	G-protein coupled receptor signaling pathway(GO:0007186);multicellular organism development(GO:0007275);G-protein coupled receptor signaling pathway(GO:0007186);negative regulation of smoothened signaling pathway involved in dorsal/ventral neural tube patterning(GO:1901621);positive regulation of cAMP biosynthetic process(GO:0030819)
GPR37	8	Prosaposin receptor GPR37	dopamine biosynthetic process(GO:0042416);locomotion involved in locomotory behavior(GO:0031987);adenylate cyclase-inhibiting G-protein coupled receptor signaling pathway(GO:0007193);G-protein coupled receptor signaling pathway(GO:0007186);positive regulation of MAPK cascade(GO:0043410);negative regulation of hydrogen peroxide-induced cell death(GO:1903206);positive regulation of dopamine metabol…
GPRC5B	8	G-protein coupled receptor family C group 5 member B	activation of protein kinase activity(GO:0032147);positive regulation of neuron projection development(GO:0010976);locomotory behavior(GO:0007626);G-protein coupled receptor signaling pathway(GO:0007186);positive regulation of protein tyrosine kinase activity(GO:0061098);glucose homeostasis(GO:0042593);positive regulation of I-kappaB kinase/NF-kappaB signaling(GO:0043123);positive regulation of m…
GRPEL2	8	GrpE protein homolog 2, mitochondrial	regulation of catalytic activity(GO:0050790);protein folding(GO:0006457);regulation of catalytic activity(GO:0050790);protein import into mitochondrial matrix(GO:0030150);protein folding(GO:0006457)
GSN	8	Gelsolin	phosphatidylinositol-mediated signaling(GO:0048015);negative regulation of viral entry into host cell(GO:0046597);response to ethanol(GO:0045471);actin nucleation(GO:0045010);cellular protein metabolic process(GO:0044267);sequestering of actin monomers(GO:0042989);tissue regeneration(GO:0042246);protein destabilization(GO:0031648);neutrophil degranulation(GO:0043312);actin filament polymerization…
GTF2A1	8	Transcription initiation factor IIA subunit 1	transcription from RNA polymerase II promoter(GO:0006366);transcription from RNA polymerase II promoter(GO:0006366);transcription from RNA polymerase II promoter(GO:0006366);regulation of transcription, DNA-templated(GO:0006355);transcription initiation from RNA polymerase II promoter(GO:0006367);transcription initiation from RNA polymerase II promoter(GO:0006367);transcription elongation from RN…
GTF2IRD1	8	General transcription factor II-I repeat domain-containing protein 1	regulation of transcription, DNA-templated(GO:0006355);transcription, DNA-templated(GO:0006351);transcription, DNA-templated(GO:0006351);transition between slow and fast fiber(GO:0014886);multicellular organism development(GO:0007275);regulation of transcription from RNA polymerase II promoter(GO:0006357);regulation of transcription from RNA polymerase II promoter(GO:0006357);regulation of transc…
GTF3C3	8	General transcription factor 3C polypeptide 3	regulation of transcription from RNA polymerase III promoter(GO:0006359);transcription, DNA-templated(GO:0006351);transcription from RNA polymerase III promoter(GO:0006383);tRNA transcription from RNA polymerase III promoter(GO:0042797);5S class rRNA transcription from RNA polymerase III type 1 promoter(GO:0042791);transcription from RNA polymerase III promoter(GO:0006383)
GUK1	8	Guanylate kinase	GDP-mannose metabolic process(GO:0019673);nucleobase-containing small molecule interconversion(GO:0015949);glycoprotein transport(GO:0034436);dGDP biosynthetic process(GO:0006185);purine nucleotide metabolic process(GO:0006163);GMP metabolic process(GO:0046037);ATP metabolic process(GO:0046034);GMP metabolic process(GO:0046037);dGMP metabolic process(GO:0046054);nucleotide phosphorylation(GO:0046…
GXYLT1	8	Glucoside xylosyltransferase 1	O-glycan processing(GO:0016266)
HARS	8	Histidine--tRNA ligase, cytoplasmic	translation(GO:0006412);histidyl-tRNA aminoacylation(GO:0006427);tRNA aminoacylation for protein translation(GO:0006418);mitochondrial translation(GO:0032543);tRNA aminoacylation for protein translation(GO:0006418);tRNA aminoacylation for protein translation(GO:0006418);tRNA aminoacylation for protein translation(GO:0006418);tRNA aminoacylation for protein translation(GO:0006418);histidyl-tRNA am…
HAUS2	8	HAUS augmin-like complex subunit 2	microtubule organizing center organization(GO:0031023);microtubule organizing center organization(GO:0031023);microtubule organizing center organization(GO:0031023);microtubule organizing center organization(GO:0031023);centrosome cycle(GO:0007098);G2/M transition of mitotic cell cycle(GO:0000086);microtubule organizing center organization(GO:0031023);spindle assembly(GO:0051225);ciliary basal bo…
HERC1	8	Probable E3 ubiquitin-protein ligase HERC1	protein ubiquitination(GO:0016567);negative regulation of autophagy(GO:0010507);transport(GO:0006810);neuron projection development(GO:0031175);cerebellar Purkinje cell differentiation(GO:0021702);positive regulation of GTPase activity(GO:0043547);neuromuscular process controlling balance(GO:0050885);positive regulation of GTPase activity(GO:0043547)
HERC4	8	Probable E3 ubiquitin-protein ligase HERC4	cell differentiation(GO:0030154);protein ubiquitination(GO:0016567);spermatogenesis(GO:0007283)
HERC6	8	Probable E3 ubiquitin-protein ligase HERC6	hematopoietic progenitor cell differentiation(GO:0002244);protein polyubiquitination(GO:0000209)
HERPUD1	8	Homocysteine-responsive endoplasmic reticulum-resident ubiquitin-like domain member 1 protein	ubiquitin-dependent protein catabolic process(GO:0006511);PERK-mediated unfolded protein response(GO:0036499);retrograde protein transport, ER to cytosol(GO:0030970);response to endoplasmic reticulum stress(GO:0034976);response to unfolded protein(GO:0006986);response to unfolded protein(GO:0006986);regulation of protein ubiquitination(GO:0031396);endoplasmic reticulum calcium ion homeostasis(GO:…
HGF	8	Hepatocyte growth factor	liver development(GO:0001889);epithelial to mesenchymal transition(GO:0001837);cell morphogenesis(GO:0000902);mitotic cell cycle(GO:0000278);activation of MAPK activity(GO:0000187);MAPK cascade(GO:0000165);regulation of p38MAPK cascade(GO:1900744);platelet degranulation(GO:0002576);regulation of phosphatidylinositol 3-kinase signaling(GO:0014066);positive regulation of phosphatidylinositol 3-kina…
HGS	8	Hepatocyte growth factor-regulated tyrosine kinase substrate	protein deubiquitination(GO:0016579);negative regulation of cell proliferation(GO:0008285);macroautophagy(GO:0016236);signal transduction(GO:0007165);protein targeting to lysosome(GO:0006622);membrane invagination(GO:0010324);endosomal transport(GO:0016197);endosomal transport(GO:0016197);positive regulation of gene expression(GO:0010628);negative regulation of epidermal growth factor receptor si…
HIP1R	8	Huntingtin-interacting protein 1-related protein	regulation of endocytosis(GO:0030100);regulation of endocytosis(GO:0030100);activation of cysteine-type endopeptidase activity involved in apoptotic process(GO:0006919);apoptotic process(GO:0006915);receptor-mediated endocytosis(GO:0006898);negative regulation of apoptotic process(GO:0043066);negative regulation of actin filament polymerization(GO:0030837);positive regulation of protein binding(G…
HIPK1	8	Homeodomain-interacting protein kinase 1	protein phosphorylation(GO:0006468);regulation of transcription, DNA-templated(GO:0006355);transcription, DNA-templated(GO:0006351);eye development(GO:0001654);anterior/posterior pattern specification(GO:0009952);positive regulation of angiogenesis(GO:0045766);positive regulation of cell proliferation(GO:0008284);smoothened signaling pathway(GO:0007224);intrinsic apoptotic signaling pathway in re…
HKDC1	8	Putative hexokinase HKDC1	glycolytic process(GO:0006096);cellular glucose homeostasis(GO:0001678);hexose metabolic process(GO:0019318);carbohydrate phosphorylation(GO:0046835);glucose 6-phosphate metabolic process(GO:0051156)
HKR1	8	Krueppel-related zinc finger protein 1	regulation of transcription, DNA-templated(GO:0006355);multicellular organism development(GO:0007275);regulation of transcription, DNA-templated(GO:0006355);transcription, DNA-templated(GO:0006351);regulation of transcription, DNA-templated(GO:0006355);regulation of transcription, DNA-templated(GO:0006355);regulation of transcription, DNA-templated(GO:0006355);regulation of transcription, DNA-tem…
HMGB1	8	High mobility group protein B1	positive regulation of JNK cascade(GO:0046330);regulation of T cell mediated immune response to tumor cell(GO:0002840);regulation of tolerance induction(GO:0002643);negative regulation of transcription from RNA polymerase II promoter(GO:0000122);inflammatory response to antigenic stimulus(GO:0002437);myeloid dendritic cell activation(GO:0001773);dendritic cell chemotaxis(GO:0002407);toll-like rec…
HMGN1	8	Non-histone chromosomal protein HMG-14	regulation of transcription from RNA polymerase II promoter(GO:0006357);chromatin organization(GO:0006325);transcription-coupled nucleotide-excision repair(GO:0006283);pyrimidine dimer repair by nucleotide-excision repair(GO:0000720);response to UV-C(GO:0010225);response to UV-B(GO:0010224);positive regulation of NAD+ ADP-ribosyltransferase activity(GO:1901666);positive regulation of DNA-template…
HMMR	8	Hyaluronan mediated motility receptor	G2/M transition of mitotic cell cycle(GO:0000086);hyaluronan catabolic process(GO:0030214)
HN1L	8	Protein cramped-like
HNRNPA1	8	Heterogeneous nuclear ribonucleoprotein A1	mRNA splicing, via spliceosome(GO:0000398);regulation of alternative mRNA splicing, via spliceosome(GO:0000381);mRNA splicing, via spliceosome(GO:0000398);mRNA splicing, via spliceosome(GO:0000398);mRNA processing(GO:0006397);gene expression(GO:0010467);viral process(GO:0016032);fibroblast growth factor receptor signaling pathway(GO:0008543);RNA export from nucleus(GO:0006405);cellular response t…
HNRNPL	8	Heterogeneous nuclear ribonucleoprotein L	circadian rhythm(GO:0007623);RNA processing(GO:0006396);mRNA splicing, via spliceosome(GO:0000398);regulation of alternative mRNA splicing, via spliceosome(GO:0000381);positive regulation of translation(GO:0045727);mRNA processing(GO:0006397);cellular response to amino acid starvation(GO:0034198);gene expression(GO:0010467);negative regulation of mRNA splicing, via spliceosome(GO:0048025);mRNA pr…
HOOK3	8	Protein Hook homolog 3	cytoskeleton-dependent intracellular transport(GO:0030705);interkinetic nuclear migration(GO:0022027);endosome organization(GO:0007032);protein transport(GO:0015031);endosome to lysosome transport(GO:0008333);lysosome organization(GO:0007040);microtubule anchoring at centrosome(GO:0034454);cytoplasmic microtubule organization(GO:0031122);neuronal stem cell population maintenance(GO:0097150);early…
HOXB3	8	Homeobox protein Hox-B3	glossopharyngeal nerve morphogenesis(GO:0021615);negative regulation of transcription from RNA polymerase II promoter(GO:0000122);rhombomere development(GO:0021546);angiogenesis(GO:0001525);anterior/posterior pattern specification(GO:0009952);transcription from RNA polymerase II promoter(GO:0006366);hematopoietic progenitor cell differentiation(GO:0002244);positive regulation of transcription fro…
HOXB6	8	Homeobox protein Hox-B6	erythrocyte homeostasis(GO:0034101);anterior/posterior pattern specification(GO:0009952);regulation of transcription, DNA-templated(GO:0006355);transcription, DNA-templated(GO:0006351);embryonic skeletal system morphogenesis(GO:0048704)
HS6ST1	8	Heparan-sulfate 6-O-sulfotransferase 1	angiogenesis(GO:0001525);lung alveolus development(GO:0048286);heparan sulfate proteoglycan biosynthetic process, enzymatic modification(GO:0015015);glycosaminoglycan biosynthetic process(GO:0006024);neuron development(GO:0048666);labyrinthine layer blood vessel development(GO:0060716)
HSD17B11	8	Estradiol 17-beta-dehydrogenase 11	estrogen biosynthetic process(GO:0006703);oxidation-reduction process(GO:0055114);androgen catabolic process(GO:0006710)
HTR1D	8	5-hydroxytryptamine receptor 1D	response to toxic substance(GO:0009636);chemical synaptic transmission(GO:0007268);adenylate cyclase-inhibiting G-protein coupled receptor signaling pathway(GO:0007193);G-protein coupled receptor signaling pathway, coupled to cyclic nucleotide second messenger(GO:0007187);vasoconstriction(GO:0042310);regulation of locomotion(GO:0040012);intestine smooth muscle contraction(GO:0014827);regulation o…
IBTK	8	Inhibitor of Bruton tyrosine kinase	negative regulation of protein phosphorylation(GO:0001933);release of sequestered calcium ion into cytosol(GO:0051209);negative regulation of protein tyrosine kinase activity(GO:0061099)
IDH1	8	Isocitrate dehydrogenase [NADP] cytoplasmic	female gonad development(GO:0008585);response to oxidative stress(GO:0006979);glyoxylate cycle(GO:0006097);isocitrate metabolic process(GO:0006102);glutathione metabolic process(GO:0006749);isocitrate metabolic process(GO:0006102);tricarboxylic acid cycle(GO:0006099);isocitrate metabolic process(GO:0006102);NADPH regeneration(GO:0006740);2-oxoglutarate metabolic process(GO:0006103);2-oxoglutarate…
IDS	8	Iduronate 2-sulfatase	metabolic process(GO:0008152);metabolic process(GO:0008152);metabolic process(GO:0008152);chondroitin sulfate catabolic process(GO:0030207);glycosaminoglycan catabolic process(GO:0006027);metabolic process(GO:0008152)
IFRD1	8	Interferon-related developmental regulator 1	myoblast fate determination(GO:0007518);striated muscle tissue development(GO:0014706);negative regulation of axon extension(GO:0030517);negative regulation of collateral sprouting(GO:0048671);skeletal muscle tissue regeneration(GO:0043403)
IFT74	8	Intraflagellar transport protein 74 homolog	positive regulation of cell adhesion mediated by integrin(GO:0033630);heart development(GO:0007507);determination of left/right symmetry(GO:0007368);Notch signaling pathway(GO:0007219);keratinocyte development(GO:0003334);negative regulation of epithelial cell proliferation(GO:0050680);positive regulation of transcription from RNA polymerase II promoter(GO:0045944);intraciliary transport involved…
IGF2BP1	8	Insulin-like growth factor 2 mRNA-binding protein 1	mRNA transport(GO:0051028);regulation of cytokine biosynthetic process(GO:0042035);pallium cell proliferation in forebrain(GO:0022013);negative regulation of translation(GO:0017148);regulation of mRNA stability involved in response to stress(GO:0010610);gene expression(GO:0010467);CRD-mediated mRNA stabilization(GO:0070934);neuronal stem cell population maintenance(GO:0097150)
IGF2R	8	Cation-independent mannose-6-phosphate receptor	post-embryonic development(GO:0009791);spermatogenesis(GO:0007283);G-protein coupled receptor signaling pathway(GO:0007186);signal transduction(GO:0007165);receptor-mediated endocytosis(GO:0006898);liver development(GO:0001889);positive regulation of apoptotic process(GO:0043065);neutrophil degranulation(GO:0043312);response to retinoic acid(GO:0032526);animal organ regeneration(GO:0031100);trans…
IGFBP1	8	Insulin-like growth factor-binding protein 1	aging(GO:0007568);insulin receptor signaling pathway(GO:0008286);signal transduction(GO:0007165);PERK-mediated unfolded protein response(GO:0036499);positive regulation of cell growth(GO:0030307);regulation of cell growth(GO:0001558);tissue regeneration(GO:0042246);negative regulation of canonical Wnt signaling pathway(GO:0090090);cellular protein metabolic process(GO:0044267);regulation of insul…
IGSF3	8	Immunoglobulin superfamily member 3	lacrimal gland development(GO:0032808);cell surface receptor signaling pathway(GO:0007166)
IKBIP	8	Inhibitor of nuclear factor kappa-B kinase-interacting protein	response to X-ray(GO:0010165)
IL1R1	8	Interleukin-1 receptor type 1	interleukin-1-mediated signaling pathway(GO:0070498);regulation of inflammatory response(GO:0050727);immune response(GO:0006955);cell surface receptor signaling pathway(GO:0007166);positive regulation of interleukin-1-mediated signaling pathway(GO:2000661);cytokine-mediated signaling pathway(GO:0019221);positive regulation of neutrophil extravasation(GO:2000391);response to interleukin-1(GO:00705…
INADL	8	InaD-like protein	intracellular signal transduction(GO:0035556);bicellular tight junction assembly(GO:0070830)
INF2	8	Inverted formin-2	actin cytoskeleton organization(GO:0030036);regulation of mitochondrial fission(GO:0090140);actin cytoskeleton organization(GO:0030036)
ING5	8	Inhibitor of growth protein 5	negative regulation of growth(GO:0045926);positive regulation of transcription, DNA-templated(GO:0045893);histone H3 acetylation(GO:0043966);positive regulation of apoptotic process(GO:0043065);negative regulation of cell proliferation(GO:0008285);negative regulation of cell proliferation(GO:0008285);protein acetylation(GO:0006473);transcription, DNA-templated(GO:0006351);DNA replication(GO:00062…
INHBA	8	Inhibin beta A chain	odontogenesis(GO:0042476);negative regulation of phosphorylation(GO:0042326);endodermal cell differentiation(GO:0035987);activin receptor signaling pathway(GO:0032924);positive regulation of cellular protein metabolic process(GO:0032270);hair follicle development(GO:0001942);ovarian follicle development(GO:0001541);ovarian follicle development(GO:0001541);G1/S transition of mitotic cell cycle(GO:…
INO80	8	DNA helicase INO80	DNA duplex unwinding(GO:0032508);double-strand break repair via homologous recombination(GO:0000724);positive regulation of cell growth(GO:0030307);mitotic sister chromatid segregation(GO:0000070);protein deubiquitination(GO:0016579);double-strand break repair(GO:0006302);positive regulation of nuclear cell cycle DNA replication(GO:0010571);transcription, DNA-templated(GO:0006351);chromatin remod…
INO80C	8	INO80 complex subunit C	DNA repair(GO:0006281);DNA recombination(GO:0006310);regulation of transcription, DNA-templated(GO:0006355);biological_process(GO:0008150);transcription, DNA-templated(GO:0006351);chromatin remodeling(GO:0006338);chromatin remodeling(GO:0006338);chromatin remodeling(GO:0006338);protein deubiquitination(GO:0016579);chromatin remodeling(GO:0006338);regulation of transcription, DNA-templated(GO:0006…
IPO5	8	Importin-5	viral process(GO:0016032);ribosomal protein import into nucleus(GO:0006610);NLS-bearing protein import into nucleus(GO:0006607);NLS-bearing protein import into nucleus(GO:0006607);protein import into nucleus, translocation(GO:0000060);negative regulation of GTPase activity(GO:0034260);positive regulation of protein import into nucleus(GO:0042307);intracellular protein transport(GO:0006886);intrac…
IQGAP1	8	Ras GTPase-activating-like protein IQGAP1	signal transduction(GO:0007165);response to angiotensin(GO:1990776);negative regulation of GTPase activity(GO:0034260);fibroblast growth factor receptor signaling pathway(GO:0008543);epidermal growth factor receptor signaling pathway(GO:0007173);signal transduction(GO:0007165);regulation of cytokine production(GO:0001817);neuron projection extension(GO:1990138);cellular response to platelet-deriv…
IQGAP3	8	Ras GTPase-activating-like protein IQGAP3	G1/S transition of mitotic cell cycle(GO:0000082);cellular response to organic substance(GO:0071310);regulation of cell size(GO:0008361);ERK1 and ERK2 cascade(GO:0070371);Ras protein signal transduction(GO:0007265);activation of MAPK activity(GO:0000187);positive regulation of gene expression(GO:0010628);regulation of GTPase activity(GO:0043087);positive regulation of mammary gland epithelial cel…
ITGA2	8	Integrin alpha-2	positive regulation of phagocytosis, engulfment(GO:0060100);integrin-mediated signaling pathway(GO:0007229);cell-matrix adhesion(GO:0007160);positive regulation of leukocyte migration(GO:0002687);response to hypoxia(GO:0001666);cell-matrix adhesion(GO:0007160);positive regulation of transmission of nerve impulse(GO:0051971);substrate-dependent cell migration(GO:0006929);cell adhesion(GO:0007155);…
ITGA6	8	Integrin alpha-6	positive regulation of GTPase activity(GO:0043547);cell-matrix adhesion(GO:0007160);cell-substrate junction assembly(GO:0007044);ectodermal cell differentiation(GO:0010668);integrin-mediated signaling pathway(GO:0007229);positive regulation of apoptotic process(GO:0043065);positive regulation of cell migration(GO:0030335);positive regulation of cell-substrate adhesion(GO:0010811);extracellular ma…
ITGBL1	8	Integrin beta-like protein 1	cell adhesion(GO:0007155)
ITPK1	8	Inositol-tetrakisphosphate 1-kinase	inositol trisphosphate metabolic process(GO:0032957);neural tube development(GO:0021915);blood coagulation(GO:0007596);signal transduction(GO:0007165);dephosphorylation(GO:0016311);phosphorylation(GO:0016310);dephosphorylation(GO:0016311);dephosphorylation(GO:0016311);dephosphorylation(GO:0016311);inositol phosphate metabolic process(GO:0043647);inositol phosphate metabolic process(GO:0043647);ph…
ITSN2	8	Intersectin-2	endocytosis(GO:0006897);positive regulation of GTPase activity(GO:0043547);endocytosis(GO:0006897);regulation of Rho protein signal transduction(GO:0035023);positive regulation of signal transduction(GO:0009967);endocytosis(GO:0006897);positive regulation of dendrite extension(GO:1903861);endocytosis(GO:0006897);endocytosis(GO:0006897);endocytosis(GO:0006897);positive regulation of GTPase activit…
JAK1	8	Tyrosine-protein kinase JAK1	positive regulation of sprouting angiogenesis(GO:1903672);regulation of type I interferon-mediated signaling pathway(GO:0060338);MAPK cascade(GO:0000165);type I interferon signaling pathway(GO:0060337);protein phosphorylation(GO:0006468);cell differentiation(GO:0030154);intracellular signal transduction(GO:0035556);cell migration(GO:0016477);transmembrane receptor protein tyrosine kinase signalin…
JOSD1	8	Josephin-1	protein deubiquitination(GO:0016579);protein deubiquitination(GO:0016579);protein deubiquitination(GO:0016579);protein deubiquitination(GO:0016579);protein deubiquitination(GO:0016579);protein deubiquitination(GO:0016579);protein deubiquitination(GO:0016579)
JRK	8	Jerky protein homolog	biological_process(GO:0008150)
JUN	8	Transcription factor AP-1	response to radiation(GO:0009314);negative regulation of cell proliferation(GO:0008285);circadian rhythm(GO:0007623);learning(GO:0007612);aging(GO:0007568);microglial cell activation(GO:0001774);angiogenesis(GO:0001525);angiogenesis(GO:0001525);positive regulation of endothelial cell proliferation(GO:0001938);Ras protein signal transduction(GO:0007265);liver development(GO:0001889);release of cyt…
KCMF1	8	E3 ubiquitin-protein ligase KCMF1	neutrophil degranulation(GO:0043312)
KCNQ2	8	Potassium voltage-gated channel subfamily KQT member 2	potassium ion transport(GO:0006813);potassium ion transmembrane transport(GO:0071805);regulation of ion transmembrane transport(GO:0034765);regulation of ion transmembrane transport(GO:0034765);nervous system development(GO:0007399);chemical synaptic transmission(GO:0007268);potassium ion transmembrane transport(GO:0071805);regulation of ion transmembrane transport(GO:0034765);regulation of ion t…
KCTD10	8	BTB/POZ domain-containing adapter for CUL3-mediated RhoA degradation protein 3	protein ubiquitination(GO:0016567);protein ubiquitination(GO:0016567);ubiquitin-dependent protein catabolic process(GO:0006511);protein homooligomerization(GO:0051260);proteasome-mediated ubiquitin-dependent protein catabolic process(GO:0043161);protein homooligomerization(GO:0051260);protein homooligomerization(GO:0051260);protein homooligomerization(GO:0051260);protein homooligomerization(GO:00…
KCTD15	8	BTB/POZ domain-containing protein KCTD15	multicellular organism development(GO:0007275);protein homooligomerization(GO:0051260);protein homooligomerization(GO:0051260);protein homooligomerization(GO:0051260);protein homooligomerization(GO:0051260)
KCTD3	8	BTB/POZ domain-containing protein KCTD3	protein homooligomerization(GO:0051260);protein homooligomerization(GO:0051260)
KIF1C	8	Kinesin-like protein KIF1C	microtubule-based movement(GO:0007018);retrograde vesicle-mediated transport, Golgi to ER(GO:0006890);cytoskeleton-dependent intracellular transport(GO:0030705);microtubule-based movement(GO:0007018)
KIF4A	8	Chromosome-associated kinesin KIF4A	mitotic cytokinesis(GO:0000281);mitotic spindle midzone assembly(GO:0051256);antigen processing and presentation of exogenous peptide antigen via MHC class II(GO:0019886);retrograde vesicle-mediated transport, Golgi to ER(GO:0006890);anterograde axonal transport(GO:0008089);microtubule-based movement(GO:0007018);organelle organization(GO:0006996)
KIRREL3	8	Kin of IRRE-like protein 3	glomerulus morphogenesis(GO:0072102);homophilic cell adhesion via plasma membrane adhesion molecules(GO:0007156);neuron projection morphogenesis(GO:0048812);inter-male aggressive behavior(GO:0002121);neuron migration(GO:0001764);synapse assembly(GO:0007416);hemopoiesis(GO:0030097);hippocampus development(GO:0021766);principal sensory nucleus of trigeminal nerve development(GO:0021740)
KLC1	8	Kinesin light chain 1	stress granule disassembly(GO:0035617);intracellular protein transport(GO:0006886);protein localization to synapse(GO:0035418);retrograde vesicle-mediated transport, Golgi to ER(GO:0006890);antigen processing and presentation of exogenous peptide antigen via MHC class II(GO:0019886);viral process(GO:0016032);microtubule-based movement(GO:0007018)
KLF13	8	Krueppel-like factor 13	transcription from RNA polymerase II promoter(GO:0006366);regulation of transcription from RNA polymerase II promoter(GO:0006357);negative regulation of erythrocyte differentiation(GO:0045647);negative regulation of cell proliferation(GO:0008285);positive regulation of transcription from RNA polymerase II promoter(GO:0045944)
KLHDC10	8	Kelch domain-containing protein 10
KLHL21	8	Kelch-like protein 21	protein ubiquitination(GO:0016567);protein ubiquitination(GO:0016567);cell cycle(GO:0007049);regulation of cytokinesis(GO:0032465);cell division(GO:0051301);chromosome passenger complex localization to spindle midzone(GO:0035853)
KLHL42	8	Kelch-like protein 42	cell division(GO:0051301);proteasome-mediated ubiquitin-dependent protein catabolic process(GO:0043161);regulation of microtubule-based process(GO:0032886);cell cycle(GO:0007049);protein polyubiquitination(GO:0000209)
KMO	8	Kynurenine 3-monooxygenase	tryptophan catabolic process(GO:0006569);tryptophan catabolic process to kynurenine(GO:0019441);kynurenine metabolic process(GO:0070189);response to salt stress(GO:0009651);NAD biosynthetic process(GO:0009435);NAD metabolic process(GO:0019674);oxidation-reduction process(GO:0055114);secondary metabolite biosynthetic process(GO:0044550);quinolinate biosynthetic process(GO:0019805)
KYNU	8	Kynureninase	NAD biosynthetic process(GO:0009435);NAD biosynthetic process(GO:0009435);NAD biosynthetic process(GO:0009435);tryptophan catabolic process(GO:0006569);tryptophan catabolic process(GO:0006569);response to interferon-gamma(GO:0034341);NAD biosynthetic process(GO:0009435);quinolinate biosynthetic process(GO:0019805);tryptophan catabolic process to acetyl-CoA(GO:0019442);tryptophan catabolic process…
LAMP1	8	Lysosome-associated membrane glycoprotein 1	granzyme-mediated apoptotic signaling pathway(GO:0008626);neutrophil degranulation(GO:0043312);viral entry into host cell(GO:0046718);autophagic cell death(GO:0048102);positive regulation of natural killer cell mediated cytotoxicity(GO:0045954);positive regulation of natural killer cell degranulation(GO:0043323);Golgi to lysosome transport(GO:0090160);establishment of protein localization to orga…
LARP1	8	La-related protein 1	cell proliferation(GO:0008283);translational initiation(GO:0006413);translational initiation(GO:0006413);negative regulation of translation(GO:0017148);positive regulation of macroautophagy(GO:0016239);mRNA stabilization(GO:0048255);TOR signaling(GO:0031929);positive regulation of translation(GO:0045727);positive regulation of viral genome replication(GO:0045070);TORC1 signaling(GO:0038202);respo…
LARP4	8	La-related protein 4	cytoskeleton organization(GO:0007010);translation(GO:0006412);positive regulation of translation(GO:0045727);regulation of cell morphogenesis(GO:0022604)
LARS	8	Leucine--tRNA ligase, cytoplasmic	leucyl-tRNA aminoacylation(GO:0006429);tRNA aminoacylation for protein translation(GO:0006418);regulation of translational fidelity(GO:0006450);valyl-tRNA aminoacylation(GO:0006438);positive regulation of GTPase activity(GO:0043547);protein targeting to lysosome(GO:0006622);cellular response to amino acid starvation(GO:0034198);negative regulation of autophagy(GO:0010507);regulation of cell size(…
LBH	8	Protein LBH	positive regulation of mammary stem cell proliferation(GO:2000103);positive regulation of somatic stem cell division(GO:1904677);positive regulation of somatic stem cell population maintenance(GO:1904674);transcription, DNA-templated(GO:0006351);mammary gland epithelial cell differentiation(GO:0060644);regulation of gene expression(GO:0010468);positive regulation of transcription, DNA-templated(G…
LDHA	8	L-lactate dehydrogenase A chain	lactate metabolic process(GO:0006089);response to hypoxia(GO:0001666);response to nutrient(GO:0007584);response to estrogen(GO:0043627);glycolytic process(GO:0006096);pyruvate metabolic process(GO:0006090);positive regulation of apoptotic process(GO:0043065);response to glucose(GO:0009749);response to hydrogen peroxide(GO:0042542);response to drug(GO:0042493);NAD metabolic process(GO:0019674);oxi…
LDLR	8	Low-density lipoprotein receptor	negative regulation of gene expression(GO:0010629);positive regulation of gene expression(GO:0010628);receptor-mediated endocytosis(GO:0006898);endocytosis(GO:0006897);lipid metabolic process(GO:0006629);lipid metabolic process(GO:0006629);receptor-mediated endocytosis(GO:0006898);cholesterol metabolic process(GO:0008203);receptor-mediated endocytosis(GO:0006898);receptor-mediated endocytosis(GO:…
LGALS8	8	Galectin-8	cellular response to virus(GO:0098586);xenophagy(GO:0098792);xenophagy(GO:0098792)
LIN7C	8	Protein lin-7 homolog C	neurotransmitter secretion(GO:0007269);exocytosis(GO:0006887);morphogenesis of an epithelial sheet(GO:0002011);neurotransmitter secretion(GO:0007269);protein localization to basolateral plasma membrane(GO:1903361);maintenance of epithelial cell apical/basal polarity(GO:0045199);protein transport(GO:0015031)
LMNB2	8	Lamin-B2	biological_process(GO:0008150)
LMO7	8	LIM domain only protein 7	regulation of signaling(GO:0023051);regulation of signaling(GO:0023051);regulation of signaling(GO:0023051);protein polyubiquitination(GO:0000209);regulation of signaling(GO:0023051);protein ubiquitination(GO:0016567);single organismal cell-cell adhesion(GO:0016337);regulation of cell adhesion(GO:0030155);regulation of signaling(GO:0023051);regulation of signaling(GO:0023051);regulation of signal…
LNPEP	8	Leucyl-cystinyl aminopeptidase	proteolysis(GO:0006508);antigen processing and presentation of exogenous peptide antigen via MHC class I, TAP-independent(GO:0002480);protein polyubiquitination(GO:0000209);SMAD protein signal transduction(GO:0060395);signal transduction(GO:0007165);cell-cell signaling(GO:0007267);female pregnancy(GO:0007565);peptide catabolic process(GO:0043171);protein catabolic process(GO:0030163);regulation o…
LOC96610	8	NA	NA
LOXL2	8	Lysyl oxidase homolog 2	negative regulation of transcription, DNA-templated(GO:0045892);endothelial cell migration(GO:0043542);positive regulation of chondrocyte differentiation(GO:0032332);sprouting angiogenesis(GO:0002040);endothelial cell proliferation(GO:0001935);epithelial to mesenchymal transition(GO:0001837);response to hypoxia(GO:0001666);receptor-mediated endocytosis(GO:0006898);collagen fibril organization(GO:…
LPGAT1	8	Acyl-CoA:lysophosphatidylglycerol acyltransferase 1	phospholipid biosynthetic process(GO:0008654);biological_process(GO:0008150);phosphatidylglycerol acyl-chain remodeling(GO:0036148)
LRIG3	8	Leucine-rich repeats and immunoglobulin-like domains protein 3	otolith morphogenesis(GO:0032474)
LRP8	8	Low-density lipoprotein receptor-related protein 8	positive regulation of CREB transcription factor activity(GO:0032793);cerebral cortex development(GO:0021987);ammon gyrus development(GO:0021541);negative regulation of transcription from RNA polymerase II promoter(GO:0000122);lipid metabolic process(GO:0006629);cytokine-mediated signaling pathway(GO:0019221);proteolysis(GO:0006508);retinoid metabolic process(GO:0001523);endocytosis(GO:0006897);s…
LRRC8A	8	Volume-regulated anion channel subunit LRRC8A	response to osmotic stress(GO:0006970);pre-B cell differentiation(GO:0002329);anion transport(GO:0006820);cell volume homeostasis(GO:0006884);response to osmotic stress(GO:0006970);cell volume homeostasis(GO:0006884);anion transport(GO:0006820);regulation of anion transport(GO:0044070);signal transduction(GO:0007165);anion transmembrane transport(GO:0098656)
LSM1	8	U6 snRNA-associated Sm-like protein LSm1	mRNA processing(GO:0006397);histone mRNA catabolic process(GO:0071044);RNA splicing, via transesterification reactions(GO:0000375);deadenylation-dependent decapping of nuclear-transcribed mRNA(GO:0000290);RNA splicing(GO:0008380);negative regulation of neuron differentiation(GO:0045665);exonucleolytic nuclear-transcribed mRNA catabolic process involved in deadenylation-dependent decay(GO:0043928)…
LSM10	8	U7 snRNA-associated Sm-like protein LSm10	mRNA processing(GO:0006397);termination of RNA polymerase II transcription(GO:0006369);RNA splicing(GO:0008380);histone mRNA metabolic process(GO:0008334);histone mRNA metabolic process(GO:0008334);histone mRNA metabolic process(GO:0008334);histone mRNA metabolic process(GO:0008334);positive regulation of G1/S transition of mitotic cell cycle(GO:1900087)
LSS	8	Lanosterol synthase	cholesterol biosynthetic process(GO:0006695);cholesterol biosynthetic process(GO:0006695);steroid biosynthetic process(GO:0006694);regulation of protein stability(GO:0031647)
LUC7L2	8	Putative RNA-binding protein Luc7-like 2	mRNA splice site selection(GO:0006376);mRNA splice site selection(GO:0006376)
LYRM4	8	LYR motif-containing protein 4	small molecule metabolic process(GO:0044281)
MACF1	8	Microtubule-actin cross-linking factor 1, isoforms 1/2/3/5	positive regulation of Wnt signaling pathway(GO:0030177);Wnt signaling pathway(GO:0016055);regulation of epithelial cell migration(GO:0010632);regulation of focal adhesion assembly(GO:0051893);positive regulation of Wnt signaling pathway(GO:0030177);regulation of microtubule-based process(GO:0032886);positive regulation of axon extension(GO:0045773);Wnt signaling pathway(GO:0016055);Golgi to plas…
MAFG	8	Transcription factor MafG	transcription, DNA-templated(GO:0006351);in utero embryonic development(GO:0001701);positive regulation of gene expression(GO:0010628);regulation of transcription, DNA-templated(GO:0006355);blood coagulation(GO:0007596);regulation of transcription, DNA-templated(GO:0006355);adult behavior(GO:0030534);regulation of epidermal cell differentiation(GO:0045604);regulation of cell proliferation(GO:0042…
MAFK	8	Transcription factor MafK	transcription, DNA-templated(GO:0006351);nervous system development(GO:0007399);regulation of transcription, DNA-templated(GO:0006355);blood coagulation(GO:0007596)
MAGED1	8	Melanoma-associated antigen D1	regulation of circadian rhythm(GO:0042752);circadian regulation of gene expression(GO:0032922);regulation of transcription from RNA polymerase II promoter(GO:0006357);regulation of transcription, DNA-templated(GO:0006355);negative regulation of transcription, DNA-templated(GO:0045892);positive regulation of MAP kinase activity(GO:0043406);regulation of apoptotic process(GO:0042981);positive regul…
MAGT1	8	Magnesium transporter protein 1	cognition(GO:0050890);protein N-linked glycosylation(GO:0006487);magnesium ion transport(GO:0015693);protein N-linked glycosylation via asparagine(GO:0018279);neutrophil degranulation(GO:0043312);transmembrane transport(GO:0055085);protein N-linked glycosylation via asparagine(GO:0018279);protein N-linked glycosylation via asparagine(GO:0018279);magnesium ion transmembrane transport(GO:1903830)
MAN2A1	8	Alpha-mannosidase 2	liver development(GO:0001889);in utero embryonic development(GO:0001701);vacuole organization(GO:0007033);mannose metabolic process(GO:0006013);protein deglycosylation(GO:0006517);mitochondrion organization(GO:0007005);N-glycan processing(GO:0006491);protein glycosylation(GO:0006486);lung alveolus development(GO:0048286);respiratory gaseous exchange(GO:0007585);positive regulation of neurogenesis…
MAN2C1	8	Alpha-mannosidase 2C1	mannose metabolic process(GO:0006013);mannose metabolic process(GO:0006013);oligosaccharide catabolic process(GO:0009313);protein deglycosylation(GO:0006517)
MAP2K6	8	Dual specificity mitogen-activated protein kinase kinase 6	response to drug(GO:0042493);proteolysis in other organism(GO:0035897);transcription, DNA-templated(GO:0006351);response to ischemia(GO:0002931);activation of MAPK activity(GO:0000187);MAPK cascade(GO:0000165);DNA damage induced protein phosphorylation(GO:0006975);positive regulation of prostaglandin secretion(GO:0032308);apoptotic process(GO:0006915);regulation of transcription, DNA-templated(GO…
MAP3K13	8	Mitogen-activated protein kinase kinase kinase 13	positive regulation of NF-kappaB transcription factor activity(GO:0051092);protein phosphorylation(GO:0006468);activation of MAPKK activity(GO:0000186);positive regulation of NF-kappaB transcription factor activity(GO:0051092);JNK cascade(GO:0007254);protein phosphorylation(GO:0006468);JNK cascade(GO:0007254);activation of MAPKK activity(GO:0000186);activation of MAPKK activity(GO:0000186);positi…
MAP4K4	8	Mitogen-activated protein kinase kinase kinase kinase 4	negative regulation of apoptotic process(GO:0043066);intracellular signal transduction(GO:0035556);protein phosphorylation(GO:0006468);signal transduction by protein phosphorylation(GO:0023014);protein phosphorylation(GO:0006468);protein phosphorylation(GO:0006468);protein phosphorylation(GO:0006468);protein phosphorylation(GO:0006468);regulation of JNK cascade(GO:0046328);protein phosphorylation…
MAP4K5	8	Mitogen-activated protein kinase kinase kinase kinase 5	MAPK cascade(GO:0000165);activation of MAPKKK activity(GO:0000185);intracellular signal transduction(GO:0035556);activation of JUN kinase activity(GO:0007257);protein phosphorylation(GO:0006468);protein phosphorylation(GO:0006468);protein phosphorylation(GO:0006468);activation of MAPKKK activity(GO:0000185);protein phosphorylation(GO:0006468);protein phosphorylation(GO:0006468)
MAPK1IP1L	8	MAPK-interacting and spindle-stabilizing protein-like
MARS	8	Methionine--tRNA ligase, cytoplasmic	tRNA aminoacylation for protein translation(GO:0006418);tRNA aminoacylation for protein translation(GO:0006418);cellular response to starvation(GO:0009267);methionyl-tRNA aminoacylation(GO:0006431);tRNA aminoacylation for protein translation(GO:0006418);positive regulation of transcription of nuclear large rRNA transcript from RNA polymerase I promoter(GO:1901838);rRNA transcription(GO:0009303);c…
MAST2	8	Microtubule-associated serine/threonine-protein kinase 2	regulation of interleukin-12 biosynthetic process(GO:0045075);protein phosphorylation(GO:0006468);intracellular signal transduction(GO:0035556);peptidyl-serine phosphorylation(GO:0018105);cytoskeleton organization(GO:0007010);protein phosphorylation(GO:0006468);protein phosphorylation(GO:0006468);spermatid differentiation(GO:0048515);regulation of interleukin-12 biosynthetic process(GO:0045075);r…
MAT2B	8	Methionine adenosyltransferase 2 subunit beta	regulation of catalytic activity(GO:0050790);methylation(GO:0032259);S-adenosylmethionine biosynthetic process(GO:0006556);one-carbon metabolic process(GO:0006730);S-adenosylmethionine biosynthetic process(GO:0006556);S-adenosylmethionine biosynthetic process(GO:0006556)
MATN4	8	Matrilin-4	extracellular matrix organization(GO:0030198)
MB21D1	8	Cyclic GMP-AMP synthase	cellular response to exogenous dsRNA(GO:0071360);defense response to virus(GO:0051607);innate immune response(GO:0045087);positive regulation of type I interferon production(GO:0032481);cyclic nucleotide biosynthetic process(GO:0009190);positive regulation of defense response to virus by host(GO:0002230);activation of innate immune response(GO:0002218)
MB21D2	8	Protein MB21D2
MBD2	8	Methyl-CpG-binding domain protein 2	embryonic organ development(GO:0048568);negative regulation of transcription, DNA-templated(GO:0045892);regulation of DNA methylation(GO:0044030);chromatin silencing at rDNA(GO:0000183);negative regulation of transcription from RNA polymerase II promoter(GO:0000122);cellular protein complex assembly(GO:0043623);methylation-dependent chromatin silencing(GO:0006346);aging(GO:0007568);response to me…
MBD4	8	NA	NA
MCAM	8	Cell surface glycoprotein MUC18	cell adhesion(GO:0007155);glomerular filtration(GO:0003094);angiogenesis(GO:0001525);anatomical structure morphogenesis(GO:0009653);vascular wound healing(GO:0061042);positive regulation of cell migration(GO:0030335)
MCF2L	8	Guanine nucleotide exchange factor DBS	regulation of Rho protein signal transduction(GO:0035023);positive regulation of apoptotic process(GO:0043065);intracellular signal transduction(GO:0035556);positive regulation of Rho protein signal transduction(GO:0035025);positive regulation of GTPase activity(GO:0043547);regulation of Rho protein signal transduction(GO:0035023);regulation of small GTPase mediated signal transduction(GO:0051056…
MCL1	8	Induced myeloid leukemia cell differentiation protein Mcl-1	cell fate determination(GO:0001709);apoptotic mitochondrial changes(GO:0008637);negative regulation of autophagy(GO:0010507);intrinsic apoptotic signaling pathway in response to DNA damage(GO:0008630);multicellular organism development(GO:0007275);negative regulation of apoptotic process(GO:0043066);negative regulation of extrinsic apoptotic signaling pathway in absence of ligand(GO:2001240);resp…
MDH1	8	Malate dehydrogenase, cytoplasmic	carbohydrate metabolic process(GO:0005975);carbohydrate metabolic process(GO:0005975);NADH metabolic process(GO:0006734);gluconeogenesis(GO:0006094);malate metabolic process(GO:0006108);oxaloacetate metabolic process(GO:0006107);tricarboxylic acid cycle(GO:0006099);malate metabolic process(GO:0006108);carbohydrate metabolic process(GO:0005975);tricarboxylic acid cycle(GO:0006099);malate metabolic…
MECOM	8	MDS1 and EVI1 complex locus protein EVI1	regulation of transcription, DNA-templated(GO:0006355);regulation of transcription, DNA-templated(GO:0006355);regulation of transcription, DNA-templated(GO:0006355);apoptotic process(GO:0006915);transcription, DNA-templated(GO:0006351);negative regulation of transcription, DNA-templated(GO:0045892);cell differentiation(GO:0030154);negative regulation of transcription, DNA-templated(GO:0045892);ne…
MED1	8	Mediator of RNA polymerase II transcription subunit 1	negative regulation of neuron differentiation(GO:0045665);regulation of transcription from RNA polymerase I promoter(GO:0006356);retinal pigment epithelium development(GO:0003406);angiogenesis(GO:0001525);ventricular trabecula myocardium morphogenesis(GO:0003222);cell morphogenesis(GO:0000902);negative regulation of transcription from RNA polymerase II promoter(GO:0000122);liver development(GO:00…
MED10	8	Mediator of RNA polymerase II transcription subunit 10	transcription initiation from RNA polymerase II promoter(GO:0006367);positive regulation of transcription from RNA polymerase II promoter(GO:0045944);stem cell population maintenance(GO:0019827);protein ubiquitination(GO:0016567)
MED19	8	Mediator of RNA polymerase II transcription subunit 19	regulation of transcription from RNA polymerase II promoter(GO:0006357);positive regulation of transcription from RNA polymerase II promoter(GO:0045944);transcription, DNA-templated(GO:0006351)
MED20	8	Mediator of RNA polymerase II transcription subunit 20	transcription from RNA polymerase II promoter(GO:0006366);regulation of transcription from RNA polymerase II promoter(GO:0006357);transcription, DNA-templated(GO:0006351);regulation of transcription from RNA polymerase II promoter(GO:0006357);protein ubiquitination(GO:0016567);transcription initiation from RNA polymerase II promoter(GO:0006367);regulation of transcription from RNA polymerase II p…
MED6	8	Mediator of RNA polymerase II transcription subunit 6	regulation of transcription from RNA polymerase II promoter(GO:0006357);protein ubiquitination(GO:0016567);RNA polymerase II transcriptional preinitiation complex assembly(GO:0051123);positive regulation of transcription from RNA polymerase II promoter(GO:0045944);transcription initiation from RNA polymerase II promoter(GO:0006367);transcription, DNA-templated(GO:0006351);regulation of transcript…
MET	8	Hepatocyte growth factor receptor	positive regulation of transcription from RNA polymerase II promoter(GO:0045944);positive regulation of GTPase activity(GO:0043547);cell surface receptor signaling pathway(GO:0007166);signal transduction(GO:0007165);endothelial cell morphogenesis(GO:0001886);MAPK cascade(GO:0000165);regulation of phosphatidylinositol 3-kinase signaling(GO:0014066);entry of bacterium into host cell(GO:0035635);neg…
METAP2	8	Methionine aminopeptidase 2	proteolysis(GO:0006508);proteolysis(GO:0006508);proteolysis(GO:0006508);protein processing(GO:0016485);N-terminal protein amino acid modification(GO:0031365);regulation of rhodopsin mediated signaling pathway(GO:0022400);peptidyl-methionine modification(GO:0018206);protein initiator methionine removal(GO:0070084);protein initiator methionine removal(GO:0070084)
MGME1	8	Mitochondrial genome maintenance exonuclease 1	mitochondrial DNA replication(GO:0006264);mitochondrial genome maintenance(GO:0000002);nucleic acid phosphodiester bond hydrolysis(GO:0090305);nucleic acid phosphodiester bond hydrolysis(GO:0090305);mitochondrial DNA repair(GO:0043504);mitochondrial DNA repair(GO:0043504);nucleic acid phosphodiester bond hydrolysis(GO:0090305);nucleic acid phosphodiester bond hydrolysis(GO:0090305)
MIB1	8	E3 ubiquitin-protein ligase MIB1	heart looping(GO:0001947);blood vessel development(GO:0001568);neural tube formation(GO:0001841);somitogenesis(GO:0001756);in utero embryonic development(GO:0001701);protein ubiquitination(GO:0016567);Notch signaling pathway(GO:0007219);endocytosis(GO:0006897);negative regulation of neuron differentiation(GO:0045665);positive regulation of endocytosis(GO:0045807)
MID1	8	E3 ubiquitin-protein ligase Midline-1	interferon-gamma-mediated signaling pathway(GO:0060333);protein localization to microtubule(GO:0035372);positive regulation of stress-activated MAPK cascade(GO:0032874);pattern specification process(GO:0007389);negative regulation of microtubule depolymerization(GO:0007026);microtubule cytoskeleton organization(GO:0000226)
MINA	8	Bifunctional lysine-specific demethylase and histidyl-hydroxylase MINA	chromatin remodeling(GO:0006338);negative regulation of transcription from RNA polymerase II promoter(GO:0000122);peptidyl-arginine hydroxylation(GO:0030961);transcription, DNA-templated(GO:0006351);histone H3-K36 demethylation(GO:0070544);histone H3-K4 demethylation(GO:0034720);oxidation-reduction process(GO:0055114);negative regulation of transcription, DNA-templated(GO:0045892);ribosome biogen…
MLEC	8	Malectin	carbohydrate metabolic process(GO:0005975);neutrophil degranulation(GO:0043312);protein folding(GO:0006457)
MLKL	8	Mixed lineage kinase domain-like protein	protein phosphorylation(GO:0006468);protein phosphorylation(GO:0006468);intracellular signal transduction(GO:0035556);necroptotic process(GO:0070266);protein homotrimerization(GO:0070207);necroptotic process(GO:0070266);necroptotic process(GO:0070266);necroptotic process(GO:0070266)
MLLT10	8	Protein AF-10	positive regulation of transcription from RNA polymerase II promoter(GO:0045944);transcription, DNA-templated(GO:0006351)
MLPH	8	Melanophilin	intracellular protein transport(GO:0006886);intracellular protein transport(GO:0006886);intracellular protein transport(GO:0006886)
MMP7	8	Matrilysin	cellular response to mechanical stimulus(GO:0071260);maternal process involved in female pregnancy(GO:0060135);estrous cycle(GO:0044849);response to nutrient levels(GO:0031667);collagen catabolic process(GO:0030574);proteolysis(GO:0006508);extracellular matrix disassembly(GO:0022617);aging(GO:0007568);proteolysis(GO:0006508)
MOB1A	8	MOB kinase activator 1A	hippo signaling(GO:0035329);hippo signaling(GO:0035329)
MPPE1	8	Metallophosphoesterase 1	ER to Golgi vesicle-mediated transport(GO:0006888);ER to Golgi vesicle-mediated transport(GO:0006888);ER to Golgi vesicle-mediated transport(GO:0006888);ER to Golgi vesicle-mediated transport(GO:0006888);GPI anchor biosynthetic process(GO:0006506);GPI anchor biosynthetic process(GO:0006506);ER to Golgi vesicle-mediated transport(GO:0006888);ER to Golgi vesicle-mediated transport(GO:0006888);ER to…
MPRIP	8	Myosin phosphatase Rho-interacting protein
MRPL12	8	39S ribosomal protein L12, mitochondrial	transcription from mitochondrial promoter(GO:0006390);mitochondrial translational elongation(GO:0070125);positive regulation of transcription, DNA-templated(GO:0045893);mitochondrial translational termination(GO:0070126)
MRPL14	8	NA	NA
MRPL20	8	39S ribosomal protein L20, mitochondrial	translation(GO:0006412);mitochondrial translational termination(GO:0070126);mitochondrial translational elongation(GO:0070125)
MRPL30	8	39S ribosomal protein L30, mitochondrial	translation(GO:0006412);mitochondrial translational termination(GO:0070126);mitochondrial translational elongation(GO:0070125)
MRPL36	8	39S ribosomal protein L36, mitochondrial	mitochondrial translational elongation(GO:0070125);translation(GO:0006412);mitochondrial translational termination(GO:0070126)
MRPL39	8	39S ribosomal protein L39, mitochondrial	mitochondrial translational elongation(GO:0070125);mitochondrial translational termination(GO:0070126)
MRPL41	8	NA	NA
MRPL49	8	39S ribosomal protein L49, mitochondrial	mitochondrial translational termination(GO:0070126);mitochondrial translational elongation(GO:0070125);translation(GO:0006412);translation(GO:0006412)
MRPS10	8	28S ribosomal protein S10, mitochondrial	mitochondrial translational termination(GO:0070126);mitochondrial translational elongation(GO:0070125);biological_process(GO:0008150)
MRPS31	8	28S ribosomal protein S31, mitochondrial	mitochondrial translational elongation(GO:0070125);mitochondrial translational termination(GO:0070126)
MT1G	8	Metallothionein-1G	monocyte differentiation(GO:0030224);monocyte activation(GO:0042117);cellular response to vascular endothelial growth factor stimulus(GO:0035924);cellular response to copper ion(GO:0071280);negative regulation of growth(GO:0045926);cellular response to cadmium ion(GO:0071276);cellular response to cadmium ion(GO:0071276);cellular response to cadmium ion(GO:0071276);cellular response to zinc ion(GO…
MT1H	8	Metallothionein-1H	cellular response to cadmium ion(GO:0071276);negative regulation of growth(GO:0045926);cellular response to zinc ion(GO:0071294);cellular response to zinc ion(GO:0071294)
MTERFD2	8	Transcription termination factor 4, mitochondrial	protein targeting to mitochondrion(GO:0006626);transcription from mitochondrial promoter(GO:0006390);regulation of transcription, DNA-templated(GO:0006355);regulation of transcription, DNA-templated(GO:0006355);rRNA methylation(GO:0031167);regulation of transcription, DNA-templated(GO:0006355);RNA splicing(GO:0008380);heart development(GO:0007507);developmental process(GO:0032502);regulation of t…
MTMR11	8	Myotubularin-related protein 11
MYADM	8	Myeloid-associated differentiation marker	negative regulation of heterotypic cell-cell adhesion(GO:0034115);membrane raft organization(GO:0031579);negative regulation of actin filament polymerization(GO:0030837);positive regulation of cell migration(GO:0030335);negative regulation of gene expression(GO:0010629);negative regulation of protein phosphorylation(GO:0001933);negative regulation of protein kinase C signaling(GO:0090038);protein…
MYC	8	Myc proto-oncogene protein	positive regulation of gene expression(GO:0010628);regulation of gene expression(GO:0010468);response to gamma radiation(GO:0010332);negative regulation of transcription from RNA polymerase II promoter(GO:0000122);G1/S transition of mitotic cell cycle(GO:0000082);positive regulation of cell proliferation(GO:0008284);negative regulation of transcription from RNA polymerase II promoter(GO:0000122);…
MYEOV	8	Myeloma-overexpressed gene protein
MYH10	8	Myosin-10	substrate-dependent cell migration, cell extension(GO:0006930);exocytosis(GO:0006887);cardiac septum development(GO:0003279);mitotic cytokinesis(GO:0000281);plasma membrane repair(GO:0001778);neuron migration(GO:0001764);in utero embryonic development(GO:0001701);regulation of cell shape(GO:0008360);nuclear migration(GO:0007097);cell adhesion(GO:0007155);cell proliferation(GO:0008283);cardiac myo…
MYLK	8	Myosin light chain kinase, smooth muscle	tonic smooth muscle contraction(GO:0014820);protein phosphorylation(GO:0006468);smooth muscle contraction(GO:0006939);smooth muscle contraction(GO:0006939);muscle contraction(GO:0006936);positive regulation of calcium ion transport(GO:0051928);bleb assembly(GO:0032060);positive regulation of cell migration(GO:0030335);aorta smooth muscle tissue morphogenesis(GO:0060414);positive regulation of wou…
MYNN	8	Myoneurin	regulation of transcription, DNA-templated(GO:0006355);transcription, DNA-templated(GO:0006351)
MYO10	8	Unconventional myosin-X	regulation of filopodium assembly(GO:0051489);Fc-gamma receptor signaling pathway involved in phagocytosis(GO:0038096);cytoskeleton-dependent intracellular transport(GO:0030705);positive regulation of cell-cell adhesion(GO:0022409);regulation of cell shape(GO:0008360);signal transduction(GO:0007165);signal transduction(GO:0007165)
MYO1F	8	Unconventional myosin-If	biological_process(GO:0008150)
MYO5C	8	Unconventional myosin-Vc
MYO6	8	Unconventional myosin-VI	sensory perception of sound(GO:0007605);endocytosis(GO:0006897);actin filament-based movement(GO:0030048);endocytosis(GO:0006897);intracellular protein transport(GO:0006886);DNA damage response, signal transduction by p53 class mediator(GO:0030330);actin filament-based movement(GO:0030048);response to drug(GO:0042493);regulation of secretion(GO:0051046);positive regulation of transcription from R…
NACC1	8	Nucleus accumbens-associated protein 1	protein homooligomerization(GO:0051260);negative regulation of transcription, DNA-templated(GO:0045892);positive regulation of cell proliferation(GO:0008284);positive regulation of cell proliferation(GO:0008284);transcription, DNA-templated(GO:0006351)
NACC2	8	Nucleus accumbens-associated protein 2	transcription, DNA-templated(GO:0006351);negative regulation of cell proliferation(GO:0008285);positive regulation of cell proliferation(GO:0008284);negative regulation of transcription, DNA-templated(GO:0045892);posttranscriptional regulation of gene expression(GO:0010608);negative regulation of transcription, DNA-templated(GO:0045892);cellular protein complex localization(GO:0034629);histone de…
NAMPT	8	Nicotinamide phosphoribosyltransferase	NAD biosynthetic process(GO:0009435);positive regulation of nitric-oxide synthase biosynthetic process(GO:0051770);cell-cell signaling(GO:0007267);signal transduction(GO:0007165);positive regulation of cell proliferation(GO:0008284);positive regulation of smooth muscle cell proliferation(GO:0048661);circadian rhythm(GO:0007623);female pregnancy(GO:0007565);response to organic cyclic compound(GO:0…
NCAPG2	8	Condensin-2 complex subunit G2	chromosome condensation(GO:0030261);cell cycle(GO:0007049);inner cell mass cell proliferation(GO:0001833);cell division(GO:0051301)
NCBP2	8	Nuclear cap-binding protein subunit 2	mRNA export from nucleus(GO:0006406);nuclear-transcribed mRNA catabolic process, nonsense-mediated decay(GO:0000184);nuclear-transcribed mRNA catabolic process, nonsense-mediated decay(GO:0000184);mRNA export from nucleus(GO:0006406);transcription from RNA polymerase II promoter(GO:0006366);nuclear-transcribed mRNA catabolic process, nonsense-mediated decay(GO:0000184);mRNA splicing, via spliceos…
NCKIPSD	8	NCK-interacting protein with SH3 domain	positive regulation of neuron projection development(GO:0010976);signal transduction(GO:0007165);cytoskeleton organization(GO:0007010);NLS-bearing protein import into nucleus(GO:0006607);Fc-gamma receptor signaling pathway involved in phagocytosis(GO:0038096)
NCL	8	Nucleolin	positive regulation of transcription from RNA polymerase II promoter(GO:0045944);negative regulation of translation(GO:0017148);angiogenesis(GO:0001525);cellular response to epidermal growth factor stimulus(GO:0071364);positive regulation of transcription of nuclear large rRNA transcript from RNA polymerase I promoter(GO:1901838)
NCLN	8	Nicalin	protein destabilization(GO:0031648);regulation of signal transduction(GO:0009966);regulation of protein complex assembly(GO:0043254)
NDUFAF4	8	NADH dehydrogenase [ubiquinone] 1 alpha subcomplex assembly factor 4	mitochondrial respiratory chain complex I assembly(GO:0032981);mitochondrial respiratory chain complex I assembly(GO:0032981)
NDUFB10	8	NADH dehydrogenase [ubiquinone] 1 beta subcomplex subunit 10	mitochondrial electron transport, NADH to ubiquinone(GO:0006120);mitochondrial electron transport, NADH to ubiquinone(GO:0006120);mitochondrial respiratory chain complex I assembly(GO:0032981)
NDUFS2	8	NADH dehydrogenase [ubiquinone] iron-sulfur protein 2, mitochondrial	mitochondrial ATP synthesis coupled electron transport(GO:0042775);mitochondrial respiratory chain complex I assembly(GO:0032981);response to oxidative stress(GO:0006979);mitochondrial electron transport, NADH to ubiquinone(GO:0006120);mitochondrial electron transport, NADH to ubiquinone(GO:0006120);mitochondrial electron transport, NADH to ubiquinone(GO:0006120)
NDUFV3	8	NADH dehydrogenase [ubiquinone] flavoprotein 3, mitochondrial	mitochondrial electron transport, NADH to ubiquinone(GO:0006120);mitochondrial electron transport, NADH to ubiquinone(GO:0006120);mitochondrial respiratory chain complex I assembly(GO:0032981);mitochondrial ATP synthesis coupled electron transport(GO:0042775)
NFAT5	8	Nuclear factor of activated T-cells 5	regulation of transcription, DNA-templated(GO:0006355);regulation of transcription, DNA-templated(GO:0006355);regulation of calcineurin-NFAT signaling cascade(GO:0070884);cytokine production(GO:0001816);positive regulation of transcription from RNA polymerase II promoter(GO:0045944);transcription from RNA polymerase II promoter(GO:0006366);excretion(GO:0007588);signal transduction(GO:0007165);res…
NFATC2IP	8	NFATC2-interacting protein	protein sumoylation(GO:0016925);cytokine production(GO:0001816);positive regulation of transcription from RNA polymerase II promoter(GO:0045944)
NFX1	8	Transcriptional repressor NF-X1	transcription from RNA polymerase II promoter(GO:0006366);negative regulation of transcription from RNA polymerase II promoter(GO:0000122);negative regulation of MHC class II biosynthetic process(GO:0045347);viral process(GO:0016032);inflammatory response(GO:0006954)
NFYA	8	Nuclear transcription factor Y subunit alpha	regulation of transcription, DNA-templated(GO:0006355);rhythmic process(GO:0048511);positive regulation of transcription, DNA-templated(GO:0045893);transcription from RNA polymerase II promoter(GO:0006366)
NFYB	8	Nuclear transcription factor Y subunit beta	positive regulation of transcription, DNA-templated(GO:0045893);regulation of transcription, DNA-templated(GO:0006355);transcription, DNA-templated(GO:0006351);regulation of transcription, DNA-templated(GO:0006355)
NGDN	8	Neuroguidin	maturation of SSU-rRNA from tricistronic rRNA transcript (SSU-rRNA, 5.8S rRNA, LSU-rRNA)(GO:0000462);regulation of translation(GO:0006417)
NGEF	8	Ephexin-1	positive regulation of apoptotic process(GO:0043065);regulation of Rho protein signal transduction(GO:0035023);positive regulation of GTPase activity(GO:0043547);regulation of GTPase activity(GO:0043087);negative regulation of dendritic spine morphogenesis(GO:0061002);positive regulation of GTPase activity(GO:0043547);regulation of small GTPase mediated signal transduction(GO:0051056);ephrin rece…
NIPSNAP1	8	Protein NipSnap homolog 1	sensory perception of pain(GO:0019233)
NISCH	8	Nischarin	negative regulation of cell migration(GO:0030336);actin cytoskeleton organization(GO:0030036);Rac protein signal transduction(GO:0016601);regulation of blood pressure(GO:0008217);apoptotic process(GO:0006915);glucose metabolic process(GO:0006006);regulation of synaptic transmission, GABAergic(GO:0032228);norepinephrine secretion(GO:0048243)
NKTR	8	NK-tumor recognition protein	protein folding(GO:0006457);protein folding(GO:0006457);protein peptidyl-prolyl isomerization(GO:0000413);protein peptidyl-prolyl isomerization(GO:0000413);protein peptidyl-prolyl isomerization(GO:0000413);protein peptidyl-prolyl isomerization(GO:0000413);protein folding(GO:0006457);protein folding(GO:0006457)
NKX3-1	8	Homeobox protein Nkx-3.1	positive regulation of apoptotic signaling pathway(GO:2001235);positive regulation of phosphatidylinositol 3-kinase signaling(GO:0014068);positive regulation of protein phosphorylation(GO:0001934);metanephros development(GO:0001656);somitogenesis(GO:0001756);regulation of transcription, DNA-templated(GO:0006355);transcription, DNA-templated(GO:0006351);positive regulation of cell death(GO:0010942…
NLN	8	Neurolysin, mitochondrial	regulation of gluconeogenesis(GO:0006111);proteolysis(GO:0006508);proteolysis(GO:0006508);proteolysis(GO:0006508);regulation of skeletal muscle fiber differentiation(GO:1902809);peptide metabolic process(GO:0006518);proteolysis(GO:0006508)
NLRP3	8	NACHT, LRR and PYD domains-containing protein 3	negative regulation of NF-kappaB transcription factor activity(GO:0032088);protein deubiquitination(GO:0016579);detection of biotic stimulus(GO:0009595);transcription, DNA-templated(GO:0006351);signal transduction(GO:0007165);positive regulation of type 2 immune response(GO:0002830);negative regulation of acute inflammatory response(GO:0002674);apoptotic process(GO:0006915);inflammatory response(…
NOB1	8	RNA-binding protein NOB1	visual perception(GO:0007601);rRNA processing(GO:0006364);cleavage involved in rRNA processing(GO:0000469);RNA phosphodiester bond hydrolysis, endonucleolytic(GO:0090502);maturation of SSU-rRNA(GO:0030490)
NOL7	8	Nucleolar protein 7
NOP10	8	H/ACA ribonucleoprotein complex subunit 3	pseudouridine synthesis(GO:0001522);snoRNA guided rRNA pseudouridine synthesis(GO:0000454);positive regulation of telomerase RNA localization to Cajal body(GO:1904874);telomere maintenance via telomerase(GO:0007004);snRNA pseudouridine synthesis(GO:0031120);rRNA pseudouridine synthesis(GO:0031118);rRNA pseudouridine synthesis(GO:0031118)
NPLOC4	8	Nuclear protein localization protein 4 homolog	Golgi organization(GO:0007030);ubiquitin-dependent protein catabolic process(GO:0006511);ubiquitin-dependent protein catabolic process(GO:0006511);retrograde protein transport, ER to cytosol(GO:0030970);ubiquitin-dependent ERAD pathway(GO:0030433);negative regulation of type I interferon production(GO:0032480);error-free translesion synthesis(GO:0070987);negative regulation of RIG-I signaling pat…
NR2F2	8	COUP transcription factor 2	negative regulation of cyclin-dependent protein serine/threonine kinase activity(GO:0045736);steroid hormone mediated signaling pathway(GO:0043401);response to estradiol(GO:0032355);forebrain development(GO:0030900);intracellular receptor signaling pathway(GO:0030522);negative regulation of endothelial cell migration(GO:0010596);negative regulation of transcription from RNA polymerase II promoter…
NRP1	8	Neuropilin-1	animal organ morphogenesis(GO:0009887);response to wounding(GO:0009611);axon guidance(GO:0007411);cell-cell signaling(GO:0007267);signal transduction(GO:0007165);cell migration involved in sprouting angiogenesis(GO:0002042);sprouting angiogenesis(GO:0002040);angiogenesis(GO:0001525);axonal fasciculation(GO:0007413);positive regulation of endothelial cell proliferation(GO:0001938);angiogenesis(GO:…
NSF	8	Vesicle-fusing ATPase	COPII vesicle coating(GO:0048208);potassium ion transport(GO:0006813);positive regulation of receptor recycling(GO:0001921);intracellular protein transport(GO:0006886);retrograde vesicle-mediated transport, Golgi to ER(GO:0006890);positive regulation of protein catabolic process(GO:0045732);ER to Golgi vesicle-mediated transport(GO:0006888);exocytosis(GO:0006887);vesicle-mediated transport(GO:001…
NSFL1C	8	NSFL1 cofactor p47	Golgi organization(GO:0007030);membrane fusion(GO:0061025);proteasome-mediated ubiquitin-dependent protein catabolic process(GO:0043161);nuclear envelope reassembly(GO:0031468)
NT5DC1	8	5'-nucleotidase domain-containing protein 1	dephosphorylation(GO:0016311)
NUAK1	8	NUAK family SNF1-like kinase 1	cellular response to DNA damage stimulus(GO:0006974);protein phosphorylation(GO:0006468);regulation of cell adhesion(GO:0030155);cell adhesion(GO:0007155);regulation of cellular senescence(GO:2000772);regulation of myosin-light-chain-phosphatase activity(GO:0035507);regulation of signal transduction by p53 class mediator(GO:1901796);regulation of cell proliferation(GO:0042127);intracellular signa…
NUDCD1	8	NudC domain-containing protein 1	immune system process(GO:0002376)
NUDT4	8	Diphosphoinositol polyphosphate phosphohydrolase 2	cyclic nucleotide metabolic process(GO:0009187);intracellular signal transduction(GO:0035556);cyclic-nucleotide-mediated signaling(GO:0019935);calcium-mediated signaling(GO:0019722);intracellular transport(GO:0046907);regulation of RNA export from nucleus(GO:0046831);inositol phosphate metabolic process(GO:0043647);diphosphoinositol polyphosphate metabolic process(GO:0071543);adenosine 5'-(hexahy…
NUP160	8	Nuclear pore complex protein Nup160	sister chromatid cohesion(GO:0007062);tRNA export from nucleus(GO:0006409);mRNA export from nucleus(GO:0006406);mRNA export from nucleus(GO:0006406);mRNA export from nucleus(GO:0006406);mRNA export from nucleus(GO:0006406);protein sumoylation(GO:0016925);viral process(GO:0016032);regulation of glucose transport(GO:0010827);mitotic nuclear envelope disassembly(GO:0007077);intracellular transport o…
NUP210	8	Nuclear pore membrane glycoprotein 210	viral transcription(GO:0019083);protein sumoylation(GO:0016925);mRNA export from nucleus(GO:0006406);mRNA export from nucleus(GO:0006406);mRNA export from nucleus(GO:0006406);tRNA export from nucleus(GO:0006409);viral process(GO:0016032);regulation of glucose transport(GO:0010827);mitotic nuclear envelope disassembly(GO:0007077);intracellular transport of virus(GO:0075733);gene silencing by RNA(G…
NUP93	8	Nuclear pore complex protein Nup93	mRNA export from nucleus(GO:0006406);mRNA export from nucleus(GO:0006406);mRNA export from nucleus(GO:0006406);tRNA export from nucleus(GO:0006409);gene silencing by RNA(GO:0031047);nuclear envelope organization(GO:0006998);mitotic nuclear envelope disassembly(GO:0007077);regulation of glucose transport(GO:0010827);viral transcription(GO:0019083);protein sumoylation(GO:0016925);viral process(GO:0…
OAF	8	Out at first protein homolog
OAS2	8	2'-5'-oligoadenylate synthase 2	protein glycosylation(GO:0006486);RNA catabolic process(GO:0006401);nucleobase-containing compound metabolic process(GO:0006139);immune response(GO:0006955);defense response to virus(GO:0051607);immune response(GO:0006955);protein myristoylation(GO:0018377);response to virus(GO:0009615);interferon-gamma-mediated signaling pathway(GO:0060333);immune response(GO:0006955);purine nucleotide biosynthe…
OGT	8	UDP-N-acetylglucosamine--peptide N-acetylglucosaminyltransferase 110 kDa subunit	protein O-linked glycosylation(GO:0006493);protein O-linked glycosylation(GO:0006493);regulation of glycolytic process(GO:0006110);protein deubiquitination(GO:0016579);protein O-linked glycosylation(GO:0006493);response to nutrient(GO:0007584);protein O-linked glycosylation(GO:0006493);protein O-linked glycosylation(GO:0006493);protein O-linked glycosylation(GO:0006493);signal transduction(GO:000…
OIP5	8	Protein Mis18-beta	cell cycle(GO:0007049);cell communication(GO:0007154);chromosome segregation(GO:0007059);CENP-A containing nucleosome assembly(GO:0034080);cell division(GO:0051301);CENP-A containing nucleosome assembly(GO:0034080)
OSBPL2	8	Oxysterol-binding protein-related protein 2	lipid transport(GO:0006869);sterol transport(GO:0015918);bile acid biosynthetic process(GO:0006699);lipid transport(GO:0006869)
OSBPL3	8	Oxysterol-binding protein-related protein 3	sterol transport(GO:0015918);bile acid biosynthetic process(GO:0006699)
OSTM1	8	Osteopetrosis-associated transmembrane protein 1	ion transmembrane transport(GO:0034220);osteoclast differentiation(GO:0030316)
OTUB2	8	Ubiquitin thioesterase OTUB2	protein K11-linked deubiquitination(GO:0035871);protein deubiquitination(GO:0016579);protein K48-linked deubiquitination(GO:0071108);protein K48-linked deubiquitination(GO:0071108);protein K63-linked deubiquitination(GO:0070536);protein K63-linked deubiquitination(GO:0070536)
OVOL1	8	Putative transcription factor Ovo-like 1	mesoderm development(GO:0007498);transcription, DNA-templated(GO:0006351);spermatogenesis(GO:0007283);kidney development(GO:0001822);negative regulation of transcription from RNA polymerase II promoter(GO:0000122);skin development(GO:0043588);epidermis development(GO:0008544);regulation of transcription, DNA-templated(GO:0006355);germline cell cycle switching, mitotic to meiotic cell cycle(GO:005…
PABPC1L	8	Polyadenylate-binding protein 1-like	mRNA polyadenylation(GO:0006378);oocyte maturation(GO:0001556);chromatin-mediated maintenance of transcription(GO:0048096);nucleus localization(GO:0051647)
PAFAH1B1	8	Platelet-activating factor acetylhydrolase IB subunit alpha	G2/M transition of mitotic cell cycle(GO:0000086);ameboidal-type cell migration(GO:0001667);microtubule cytoskeleton organization(GO:0000226);establishment of mitotic spindle orientation(GO:0000132);germ cell development(GO:0007281);chemical synaptic transmission(GO:0007268);neuron migration(GO:0001764);neuron migration(GO:0001764);acrosome assembly(GO:0001675);microtubule organizing center organ…
PAICS	8	Multifunctional protein ADE2	'de novo' IMP biosynthetic process(GO:0006189);purine nucleobase biosynthetic process(GO:0009113);'de novo' IMP biosynthetic process(GO:0006189);'de novo' IMP biosynthetic process(GO:0006189);purine ribonucleoside monophosphate biosynthetic process(GO:0009168)
PAIP1	8	Polyadenylate-binding protein-interacting protein 1	nuclear-transcribed mRNA poly(A) tail shortening(GO:0000289);mRNA stabilization(GO:0048255);positive regulation of translation(GO:0045727);translational initiation(GO:0006413)
PAM	8	Peptidyl-glycine alpha-amidating monooxygenase	limb development(GO:0060173);maternal process involved in female pregnancy(GO:0060135);oxidation-reduction process(GO:0055114);response to glucocorticoid(GO:0051384);protein homooligomerization(GO:0051260);peptide amidation(GO:0001519);peptide amidation(GO:0001519);regulation of protein secretion(GO:0050708);long-chain fatty acid metabolic process(GO:0001676);response to hypoxia(GO:0001666);regul…
PANX1	8	Pannexin-1	protein hexamerization(GO:0034214);response to ATP(GO:0033198);response to ischemia(GO:0002931);cell-cell signaling(GO:0007267);calcium ion transport(GO:0006816);cation transport(GO:0006812);positive regulation of interleukin-1 alpha secretion(GO:0050717);positive regulation of interleukin-1 beta secretion(GO:0050718);calcium ion transmembrane transport(GO:0070588)
PAPD5	8	Non-canonical poly(A) RNA polymerase PAPD5	negative regulation of telomere maintenance via telomerase(GO:0032211);cell cycle(GO:0007049);mRNA processing(GO:0006397);rRNA processing(GO:0006364);histone mRNA catabolic process(GO:0071044);cell division(GO:0051301);ncRNA polyadenylation involved in polyadenylation-dependent ncRNA catabolic process(GO:0043630);DNA biosynthetic process(GO:0071897)
PAPOLG	8	Poly(A) polymerase gamma	RNA polyadenylation(GO:0043631);mRNA polyadenylation(GO:0006378);RNA polyadenylation(GO:0043631);RNA polyadenylation(GO:0043631);RNA polyadenylation(GO:0043631);RNA 3'-end processing(GO:0031123);RNA polyadenylation(GO:0043631)
PAPSS2	8	Bifunctional 3'-phosphoadenosine 5'-phosphosulfate synthase 2	skeletal system development(GO:0001501);sulfate assimilation(GO:0000103);blood coagulation(GO:0007596);bone development(GO:0060348);3'-phosphoadenosine 5'-phosphosulfate biosynthetic process(GO:0050428);phosphorylation(GO:0016310)
PAQR5	8	Membrane progestin receptor gamma	multicellular organism development(GO:0007275);response to steroid hormone(GO:0048545);oogenesis(GO:0048477);steroid hormone mediated signaling pathway(GO:0043401)
PARP12	8	Poly [ADP-ribose] polymerase 12
PARP2	8	Poly [ADP-ribose] polymerase 2	protein ADP-ribosylation(GO:0006471);base-excision repair(GO:0006284);DNA repair(GO:0006281);lagging strand elongation(GO:0006273);extrinsic apoptotic signaling pathway(GO:0097191);DNA ligation involved in DNA repair(GO:0051103);peptidyl-serine ADP-ribosylation(GO:0018312);protein ADP-ribosylation(GO:0006471);protein ADP-ribosylation(GO:0006471)
PAXIP1	8	PAX-interacting protein 1	DNA damage response, signal transduction by p53 class mediator(GO:0030330);positive regulation of histone H3-K36 methylation(GO:0000416);vasculogenesis(GO:0001570);double-strand break repair via nonhomologous end joining(GO:0006303);response to ionizing radiation(GO:0010212);transcription, DNA-templated(GO:0006351);DNA recombination(GO:0006310);positive regulation of histone H3-K4 methylation(GO:…
PCBP1-AS1	8	NA	NA
PCSK9	8	Proprotein convertase subtilisin/kexin type 9	negative regulation of low-density lipoprotein particle clearance(GO:0010989);positive regulation of receptor internalization(GO:0002092);kidney development(GO:0001822);negative regulation of receptor recycling(GO:0001920);negative regulation of receptor recycling(GO:0001920);liver development(GO:0001889);receptor-mediated endocytosis(GO:0006898);negative regulation of low-density lipoprotein par…
PDE1C	8	Calcium/calmodulin-dependent 3',5'-cyclic nucleotide phosphodiesterase 1C	sensory perception of smell(GO:0007608);signal transduction(GO:0007165);signal transduction(GO:0007165)
PDHA1	8	Pyruvate dehydrogenase E1 component subunit alpha, somatic form, mitochondrial	glucose metabolic process(GO:0006006);mitochondrial acetyl-CoA biosynthetic process from pyruvate(GO:0061732);glyoxylate metabolic process(GO:0046487);acetyl-CoA biosynthetic process from pyruvate(GO:0006086);regulation of acetyl-CoA biosynthetic process from pyruvate(GO:0010510);tricarboxylic acid cycle(GO:0006099);pyruvate metabolic process(GO:0006090);oxidation-reduction process(GO:0055114);ox…
PDIA5	8	Protein disulfide-isomerase A5	response to endoplasmic reticulum stress(GO:0034976);protein folding(GO:0006457);oxidation-reduction process(GO:0055114);cell redox homeostasis(GO:0045454);IRE1-mediated unfolded protein response(GO:0036498);cell redox homeostasis(GO:0045454)
PDLIM7	8	PDZ and LIM domain protein 7	positive regulation of osteoblast differentiation(GO:0045669);actin cytoskeleton organization(GO:0030036);axon guidance(GO:0007411);receptor-mediated endocytosis(GO:0006898);ossification(GO:0001503)
PDPK1	8	3-phosphoinositide-dependent protein kinase 1	cell migration(GO:0016477);negative regulation of cardiac muscle cell apoptotic process(GO:0010667);type B pancreatic cell development(GO:0003323);stimulatory C-type lectin receptor signaling pathway(GO:0002223);protein phosphorylation(GO:0006468);regulation of endothelial cell migration(GO:0010594);regulation of transcription, DNA-templated(GO:0006355);transcription, DNA-templated(GO:0006351);ne…
PDXK	8	Pyridoxal kinase	pyridoxal 5'-phosphate salvage(GO:0009443);cell proliferation(GO:0008283);vitamin B6 metabolic process(GO:0042816);phosphorylation(GO:0016310);vitamin B6 metabolic process(GO:0042816);pyridoxal phosphate biosynthetic process(GO:0042823);pyridoxal phosphate biosynthetic process(GO:0042823);pyridoxal phosphate biosynthetic process(GO:0042823);vitamin B6 metabolic process(GO:0042816);pyridoxal 5'-ph…
PEBP1	8	Phosphatidylethanolamine-binding protein 1	negative regulation of endopeptidase activity(GO:0010951);MAPK cascade(GO:0000165)
PELP1	8	Proline-, glutamic acid- and leucine-rich protein 1	transcription, DNA-templated(GO:0006351);cellular response to estrogen stimulus(GO:0071391);positive regulation of transcription from RNA polymerase II promoter(GO:0045944);rRNA processing(GO:0006364);cellular response to estrogen stimulus(GO:0071391);cellular response to estrogen stimulus(GO:0071391);cellular response to estrogen stimulus(GO:0071391);cellular response to estrogen stimulus(GO:007…
PEPD	8	Xaa-Pro dipeptidase	proteolysis(GO:0006508);proteolysis(GO:0006508);collagen catabolic process(GO:0030574);cellular amino acid metabolic process(GO:0006520)
PER2	8	Period circadian protein homolog 2	regulation of circadian rhythm(GO:0042752);circadian regulation of gene expression(GO:0032922);negative regulation of protein ubiquitination(GO:0031397);negative regulation of transcription from RNA polymerase II promoter(GO:0000122);negative regulation of transcription from RNA polymerase II promoter(GO:0000122);gluconeogenesis(GO:0006094);lactate biosynthetic process(GO:0019249);glycogen biosyn…
PERP	8	p53 apoptosis effector related to PMP-22	regulation of apoptotic process(GO:0042981);heterotypic cell-cell adhesion(GO:0034113);positive regulation of proteolysis(GO:0045862);Notch signaling pathway(GO:0007219);desmosome organization(GO:0002934);intrinsic apoptotic signaling pathway by p53 class mediator(GO:0072332);cornification(GO:0070268);amelogenesis(GO:0097186);activation of cysteine-type endopeptidase activity(GO:0097202)
PEX10	8	Peroxisome biogenesis factor 10	protein import into peroxisome matrix(GO:0016558);protein import into peroxisome matrix(GO:0016558);peroxisome organization(GO:0007031);protein import into peroxisome matrix(GO:0016558);protein import into peroxisome matrix(GO:0016558);protein import into peroxisome matrix(GO:0016558)
PEX14	8	Peroxisomal membrane protein PEX14	protein import into peroxisome matrix(GO:0016558);peroxisome organization(GO:0007031);protein import into peroxisome matrix, translocation(GO:0016561);protein complex assembly(GO:0006461);negative regulation of transcription, DNA-templated(GO:0045892);negative regulation of protein binding(GO:0032091);microtubule anchoring(GO:0034453);protein import into peroxisome matrix, substrate release(GO:00…
PFKM	8	ATP-dependent 6-phosphofructokinase, muscle type	positive regulation of insulin secretion(GO:0032024);glycolytic process(GO:0006096);fructose 6-phosphate metabolic process(GO:0006002);fructose 6-phosphate metabolic process(GO:0006002);glycogen catabolic process(GO:0005980);carbohydrate phosphorylation(GO:0046835);muscle cell cellular homeostasis(GO:0046716);glucose homeostasis(GO:0042593);fructose 6-phosphate metabolic process(GO:0006002);fruct…
PGM5	8	Phosphoglucomutase-like protein 5	carbohydrate metabolic process(GO:0005975);cell adhesion(GO:0007155)
PGPEP1	8	Pyroglutamyl-peptidase 1	proteolysis(GO:0006508);proteolysis(GO:0006508);proteolysis(GO:0006508);proteolysis(GO:0006508);proteolysis(GO:0006508);proteolysis(GO:0006508);proteolysis(GO:0006508)
PHAX	8	Phosphorylated adapter RNA export protein	protein transport(GO:0015031);snRNA export from nucleus(GO:0006408);snRNA transcription from RNA polymerase II promoter(GO:0042795);nuclear export(GO:0051168)
PHC2	8	Polyhomeotic-like protein 2	multicellular organism development(GO:0007275);spermatogenesis(GO:0007283)
PHF17	8	NA	NA
PHF20	8	PHD finger protein 20	histone H4-K5 acetylation(GO:0043981);transcription from RNA polymerase II promoter(GO:0006366);regulation of transcription, DNA-templated(GO:0006355);histone H4-K8 acetylation(GO:0043982);regulation of signal transduction by p53 class mediator(GO:1901796);positive regulation of transcription from RNA polymerase II promoter(GO:0045944);histone H4-K16 acetylation(GO:0043984)
PHLDB2	8	Pleckstrin homology-like domain family B member 2	positive regulation of basement membrane assembly involved in embryonic body morphogenesis(GO:1904261);positive regulation of basement membrane assembly involved in embryonic body morphogenesis(GO:1904261);negative regulation of wound healing, spreading of epidermal cells(GO:1903690);regulation of microtubule cytoskeleton organization(GO:0070507);microtubule cytoskeleton organization(GO:0000226);…
PI4K2A	8	Phosphatidylinositol 4-kinase type 2-alpha	phosphatidylinositol biosynthetic process(GO:0006661);endosome organization(GO:0007032);phosphatidylinositol biosynthetic process(GO:0006661);Golgi organization(GO:0007030);phosphatidylinositol biosynthetic process(GO:0006661);phosphatidylinositol biosynthetic process(GO:0006661);phosphatidylinositol phosphorylation(GO:0046854)
PIGL	8	N-acetylglucosaminyl-phosphatidylinositol de-N-acetylase	GPI anchor biosynthetic process(GO:0006506);preassembly of GPI anchor in ER membrane(GO:0016254)
PIP4K2B	8	Phosphatidylinositol 5-phosphate 4-kinase type-2 beta	phosphatidylinositol phosphorylation(GO:0046854);phosphatidylinositol biosynthetic process(GO:0006661);phospholipid metabolic process(GO:0006644);cell surface receptor signaling pathway(GO:0007166);phosphatidylinositol phosphorylation(GO:0046854);phosphatidylinositol phosphorylation(GO:0046854);regulation of phosphatidylinositol 3-kinase signaling(GO:0014066);regulation of autophagy(GO:0010506);p…
PJA2	8	E3 ubiquitin-protein ligase Praja-2	hippo signaling(GO:0035329);long-term memory(GO:0007616);protein ubiquitination(GO:0016567);protein ubiquitination(GO:0016567);regulation of protein kinase A signaling(GO:0010738)
PLD1	8	Phospholipase D1	phosphatidic acid biosynthetic process(GO:0006654);chemotaxis(GO:0006935);lipid catabolic process(GO:0016042);Ras protein signal transduction(GO:0007265);small GTPase mediated signal transduction(GO:0007264);regulation of microvillus assembly(GO:0032534);cell motility(GO:0048870);inositol lipid-mediated signaling(GO:0048017);neutrophil degranulation(GO:0043312)
PLEC	8	Plectin	hemidesmosome assembly(GO:0031581);hemidesmosome assembly(GO:0031581)
PLEKHA3	8	Pleckstrin homology domain-containing family A member 3	biological_process(GO:0008150);phosphatidylinositol biosynthetic process(GO:0006661)
PLEKHA5	8	Pleckstrin homology domain-containing family A member 5	reproductive system development(GO:0061458);biological_process(GO:0008150)
PLEKHG3	8	Pleckstrin homology domain-containing family G member 3	regulation of Rho protein signal transduction(GO:0035023);positive regulation of GTPase activity(GO:0043547);regulation of Rho protein signal transduction(GO:0035023);positive regulation of GTPase activity(GO:0043547);regulation of Rho protein signal transduction(GO:0035023);regulation of Rho protein signal transduction(GO:0035023);positive regulation of GTPase activity(GO:0043547);positive regul…
PLEKHH2	8	Pleckstrin homology domain-containing family H member 2	negative regulation of actin filament depolymerization(GO:0030835)
PLEKHJ1	8	Pleckstrin homology domain-containing family J member 1	receptor recycling(GO:0001881);endosome organization(GO:0007032);retrograde transport, endosome to Golgi(GO:0042147)
PLEKHM3	8	Pleckstrin homology domain-containing family M member 3
PLK1	8	Serine/threonine-protein kinase PLK1	sister chromatid cohesion(GO:0007062);protein phosphorylation(GO:0006468);protein phosphorylation(GO:0006468);protein phosphorylation(GO:0006468);protein phosphorylation(GO:0006468);microtubule bundle formation(GO:0001578);mitotic sister chromatid segregation(GO:0000070);negative regulation of transcription from RNA polymerase II promoter(GO:0000122);cytokinesis(GO:0000910);G2/M transition of mit…
PMM2	8	Phosphomannomutase 2	protein glycosylation(GO:0006486);mannose metabolic process(GO:0006013);GDP-mannose biosynthetic process(GO:0009298);GDP-mannose biosynthetic process(GO:0009298);protein N-linked glycosylation(GO:0006487);protein targeting to ER(GO:0045047);GDP-mannose biosynthetic process(GO:0009298);GDP-mannose biosynthetic process(GO:0009298);GDP-mannose biosynthetic process(GO:0009298);GDP-mannose biosyntheti…
PMPCB	8	Mitochondrial-processing peptidase subunit beta	mitochondrial electron transport, ubiquinol to cytochrome c(GO:0006122);aerobic respiration(GO:0009060);protein processing(GO:0016485);proteolysis(GO:0006508);proteolysis(GO:0006508)
PMS1	8	PMS1 protein homolog 1	response to drug(GO:0042493);mismatch repair(GO:0006298);mismatch repair(GO:0006298);mismatch repair(GO:0006298);mismatch repair(GO:0006298);mismatch repair(GO:0006298)
PNN	8	Pinin	regulation of transcription, DNA-templated(GO:0006355);transcription, DNA-templated(GO:0006351);mRNA splicing, via spliceosome(GO:0000398);cell adhesion(GO:0007155)
POLD1	8	DNA polymerase delta catalytic subunit	DNA damage response, detection of DNA damage(GO:0042769);telomere maintenance via recombination(GO:0000722);telomere maintenance via recombination(GO:0000722);DNA synthesis involved in DNA repair(GO:0000731);telomere maintenance via recombination(GO:0000722);telomere maintenance via recombination(GO:0000722);DNA synthesis involved in DNA repair(GO:0000731);telomere maintenance via recombination(G…
POLH	8	DNA polymerase eta	DNA replication(GO:0006260);DNA synthesis involved in DNA repair(GO:0000731);translesion synthesis(GO:0019985);DNA repair(GO:0006281);response to UV-C(GO:0010225);pyrimidine dimer repair(GO:0006290);regulation of DNA repair(GO:0006282);DNA repair(GO:0006281);cellular response to UV-C(GO:0071494);error-free translesion synthesis(GO:0070987)
POLR2I	8	DNA-directed RNA polymerase II subunit RPB9	transcription from RNA polymerase II promoter(GO:0006366);transcription from RNA polymerase II promoter(GO:0006366);transcription-coupled nucleotide-excision repair(GO:0006283);mRNA splicing, via spliceosome(GO:0000398);mRNA splicing, via spliceosome(GO:0000398);transcription elongation from RNA polymerase II promoter(GO:0006368);transcription initiation from RNA polymerase II promoter(GO:0006367…
POLR3B	8	DNA-directed RNA polymerase III subunit RPC2	innate immune response(GO:0045087);positive regulation of interferon-beta production(GO:0032728);positive regulation of type I interferon production(GO:0032481);transcription from RNA polymerase III promoter(GO:0006383);transcription, DNA-templated(GO:0006351);defense response to virus(GO:0051607);positive regulation of innate immune response(GO:0045089)
PPA2	8	Inorganic pyrophosphatase 2, mitochondrial	diphosphate metabolic process(GO:0071344);regulation of mitochondrial membrane potential(GO:0051881);protein dephosphorylation(GO:0006470);tRNA aminoacylation for protein translation(GO:0006418);phosphate-containing compound metabolic process(GO:0006796);phosphate-containing compound metabolic process(GO:0006796);phosphate-containing compound metabolic process(GO:0006796);phosphate-containing com…
PPARA	8	Peroxisome proliferator-activated receptor alpha	negative regulation of blood pressure(GO:0045776);positive regulation of gluconeogenesis(GO:0045722);cellular lipid metabolic process(GO:0044255);steroid hormone mediated signaling pathway(GO:0043401);epidermis development(GO:0008544);negative regulation of transcription from RNA polymerase II promoter(GO:0000122);transcription initiation from RNA polymerase II promoter(GO:0006367);heart developm…
PPFIA1	8	Liprin-alpha-1	cell-matrix adhesion(GO:0007160);signal transduction(GO:0007165);negative regulation of stress fiber assembly(GO:0051497);glutamate secretion(GO:0014047);neurotransmitter secretion(GO:0007269);negative regulation of establishment of protein localization to plasma membrane(GO:0090005)
PPIC	8	Peptidyl-prolyl cis-trans isomerase C	protein folding(GO:0006457);protein peptidyl-prolyl isomerization(GO:0000413)
PPID	8	Peptidyl-prolyl cis-trans isomerase D	protein peptidyl-prolyl isomerization(GO:0000413);negative regulation of transcription from RNA polymerase II promoter(GO:0000122);positive regulation of protein secretion(GO:0050714);apoptotic process(GO:0006915);positive regulation of viral genome replication(GO:0045070);protein complex assembly(GO:0006461);protein folding(GO:0006457);protein transport(GO:0015031);positive regulation of apoptot…
PPIP5K2	8	Inositol hexakisphosphate and diphosphoinositol-pentakisphosphate kinase 2	dephosphorylation(GO:0016311);phosphorylation(GO:0016310);inositol phosphate metabolic process(GO:0043647);inositol phosphate biosynthetic process(GO:0032958);inositol metabolic process(GO:0006020);dephosphorylation(GO:0016311);phosphorylation(GO:0016310);inositol metabolic process(GO:0006020);dephosphorylation(GO:0016311);dephosphorylation(GO:0016311);dephosphorylation(GO:0016311)
PPP1R11	8	Protein phosphatase 1 regulatory subunit 11	negative regulation of phosphoprotein phosphatase activity(GO:0032515)
PPP1R3B	8	Protein phosphatase 1 regulatory subunit 3B	glycogen metabolic process(GO:0005977);regulation of glycogen catabolic process(GO:0005981);regulation of glycogen biosynthetic process(GO:0005979);protein dephosphorylation(GO:0006470);regulation of catalytic activity(GO:0050790)
PPP1R8	8	Nuclear inhibitor of protein phosphatase 1	transcription, DNA-templated(GO:0006351);RNA splicing(GO:0008380);regulation of transcription, DNA-templated(GO:0006355);cell proliferation(GO:0008283);RNA catabolic process(GO:0006401);mRNA processing(GO:0006397);negative regulation of catalytic activity(GO:0043086);negative regulation of catalytic activity(GO:0043086);negative regulation of protein dephosphorylation(GO:0035308);RNA phosphodiest…
PPP2CB	8	Serine/threonine-protein phosphatase 2A catalytic subunit beta isoform	negative regulation of Ras protein signal transduction(GO:0046580);proteasome-mediated ubiquitin-dependent protein catabolic process(GO:0043161);response to hydrogen peroxide(GO:0042542);protein dephosphorylation(GO:0006470);response to endoplasmic reticulum stress(GO:0034976);regulation of gene expression(GO:0010468);apoptotic mitochondrial changes(GO:0008637);response to antibiotic(GO:0046677);…
PPP3CA	8	Serine/threonine-protein phosphatase 2B catalytic subunit alpha isoform	calcium ion transport(GO:0006816);protein import into nucleus(GO:0006606);protein dephosphorylation(GO:0006470);protein dephosphorylation(GO:0006470);response to amphetamine(GO:0001975);G1/S transition of mitotic cell cycle(GO:0000082);cardiac muscle hypertrophy in response to stress(GO:0014898);transition between fast and slow fiber(GO:0014883);Wnt signaling pathway, calcium modulating pathway(G…
PQLC3	8	PQ-loop repeat-containing protein 3	dolichol-linked oligosaccharide biosynthetic process(GO:0006488)
PREB	8	Prolactin regulatory element-binding protein	regulation of COPII vesicle coating(GO:0003400);regulation of transcription, DNA-templated(GO:0006355);transcription, DNA-templated(GO:0006351);IRE1-mediated unfolded protein response(GO:0036498);ER to Golgi vesicle-mediated transport(GO:0006888);protein exit from endoplasmic reticulum(GO:0032527);protein secretion(GO:0009306);ER to Golgi vesicle-mediated transport(GO:0006888);COPII vesicle coati…
PRKAG2	8	5'-AMP-activated protein kinase subunit gamma-2	regulation of glycolytic process(GO:0006110);glycogen metabolic process(GO:0005977);glycogen metabolic process(GO:0005977);positive regulation of peptidyl-threonine phosphorylation(GO:0010800);protein phosphorylation(GO:0006468);negative regulation of protein kinase activity(GO:0006469);fatty acid biosynthetic process(GO:0006633);cell cycle arrest(GO:0007050);carnitine shuttle(GO:0006853);ATP bio…
PRKAR2B	8	cAMP-dependent protein kinase type II-beta regulatory subunit	G2/M transition of mitotic cell cycle(GO:0000086);intracellular signal transduction(GO:0035556);activation of protein kinase A activity(GO:0034199);renal water homeostasis(GO:0003091);learning(GO:0007612);blood coagulation(GO:0007596);fatty acid metabolic process(GO:0006631);response to antipsychotic drug(GO:0097332);cellular response to glucagon stimulus(GO:0071377);response to clozapine(GO:0097…
PRKCE	8	Protein kinase C epsilon type	positive regulation of receptor activity(GO:2000273);cell adhesion(GO:0007155);cell cycle(GO:0007049);apoptotic process(GO:0006915);protein phosphorylation(GO:0006468);macrophage activation involved in immune response(GO:0002281);positive regulation of protein localization to plasma membrane(GO:1903078);peptidyl-serine phosphorylation(GO:0018105);signal transduction(GO:0007165);activation of phos…
PRMT2	8	Protein arginine N-methyltransferase 2	protein methylation(GO:0006479);peptidyl-arginine N-methylation(GO:0035246);signal transduction(GO:0007165);negative regulation of NF-kappaB transcription factor activity(GO:0032088);histone arginine methylation(GO:0034969);histone methylation(GO:0016571);histone methylation(GO:0016571);negative regulation of transcription, DNA-templated(GO:0045892);positive regulation of apoptotic process(GO:004…
PROSER2	8	Proline and serine-rich protein 2
PRPS2	8	Ribose-phosphate pyrophosphokinase 2	AMP biosynthetic process(GO:0006167);nucleobase-containing compound metabolic process(GO:0006139);5-phosphoribose 1-diphosphate biosynthetic process(GO:0006015);ribonucleoside monophosphate biosynthetic process(GO:0009156);nucleoside metabolic process(GO:0009116);ribonucleoside monophosphate biosynthetic process(GO:0009156);animal organ regeneration(GO:0031100);phosphorylation(GO:0016310);nucleot…
PRTG	8	Protogenin	multicellular organism development(GO:0007275);multicellular organism development(GO:0007275);multicellular organism development(GO:0007275)
PSIP1	8	PC4 and SFRS1-interacting protein	regulation of transcription, DNA-templated(GO:0006355);positive regulation of transcription from RNA polymerase II promoter(GO:0045944);transcription, DNA-templated(GO:0006351);mRNA 5'-splice site recognition(GO:0000395);establishment of integrated proviral latency(GO:0075713);response to oxidative stress(GO:0006979);establishment of integrated proviral latency(GO:0075713);nuclear transport(GO:00…
PSMB2	8	Proteasome subunit beta type-2	MAPK cascade(GO:0000165);antigen processing and presentation of exogenous peptide antigen via MHC class I, TAP-dependent(GO:0002479);regulation of cellular amino acid metabolic process(GO:0006521);stimulatory C-type lectin receptor signaling pathway(GO:0002223);protein polyubiquitination(GO:0000209);SCF-dependent proteasomal ubiquitin-dependent protein catabolic process(GO:0031146);response to or…
PSMD1	8	26S proteasome non-ATPase regulatory subunit 1	stimulatory C-type lectin receptor signaling pathway(GO:0002223);protein polyubiquitination(GO:0000209);MAPK cascade(GO:0000165);antigen processing and presentation of exogenous peptide antigen via MHC class I, TAP-dependent(GO:0002479);protein deubiquitination(GO:0016579);anaphase-promoting complex-dependent catabolic process(GO:0031145);negative regulation of G2/M transition of mitotic cell cyc…
PSMD9	8	26S proteasome non-ATPase regulatory subunit 9	proteasome-mediated ubiquitin-dependent protein catabolic process(GO:0043161);proteasome-mediated ubiquitin-dependent protein catabolic process(GO:0043161);MAPK cascade(GO:0000165);Fc-epsilon receptor signaling pathway(GO:0038095);regulation of cellular amino acid metabolic process(GO:0006521);protein polyubiquitination(GO:0000209);ubiquitin-dependent protein catabolic process(GO:0006511);antigen…
PSMF1	8	Proteasome inhibitor PI31 subunit	transmembrane transport(GO:0055085);positive regulation of ubiquitin-protein ligase activity involved in regulation of mitotic cell cycle transition(GO:0051437);ubiquitin-dependent protein catabolic process(GO:0006511);antigen processing and presentation of exogenous peptide antigen via MHC class I, TAP-dependent(GO:0002479);stimulatory C-type lectin receptor signaling pathway(GO:0002223);protein…
PTGES3	8	Prostaglandin E synthase 3	prostaglandin biosynthetic process(GO:0001516);telomere maintenance(GO:0000723);telomere maintenance via telomerase(GO:0007004);telomere maintenance via telomerase(GO:0007004);xenobiotic metabolic process(GO:0006805);positive regulation of telomerase activity(GO:0051973);cyclooxygenase pathway(GO:0019371);signal transduction(GO:0007165);telomere maintenance via telomerase(GO:0007004);positive reg…
PTP4A2	8	Protein tyrosine phosphatase type IVA 2	peptidyl-tyrosine dephosphorylation(GO:0035335);peptidyl-tyrosine dephosphorylation(GO:0035335)
PTRH2	8	Peptidyl-tRNA hydrolase 2, mitochondrial	negative regulation of gene expression(GO:0010629);apoptotic process(GO:0006915);negative regulation of anoikis(GO:2000811);positive regulation of anoikis(GO:2000210);positive regulation of anoikis(GO:2000210)
PTTG1IP	8	Pituitary tumor-transforming gene 1 protein-interacting protein	protein import into nucleus(GO:0006606);negative regulation of intrinsic apoptotic signaling pathway by p53 class mediator(GO:1902254);negative regulation of DNA damage response, signal transduction by p53 class mediator(GO:0043518);positive regulation of protein ubiquitination(GO:0031398);positive regulation of cellular protein catabolic process(GO:1903364)
PUF60	8	Poly(U)-binding-splicing factor PUF60	apoptotic process(GO:0006915);regulation of transcription, DNA-templated(GO:0006355);transcription, DNA-templated(GO:0006351);mRNA splicing, via spliceosome(GO:0000398)
PVRL2	8	Nectin-2	cell adhesion(GO:0007155);susceptibility to T cell mediated cytotoxicity(GO:0060370);spermatid development(GO:0007286);positive regulation of natural killer cell mediated cytotoxicity directed against tumor cell target(GO:0002860);acrosome assembly(GO:0001675);signal transduction(GO:0007165);positive regulation of immunoglobulin mediated immune response(GO:0002891);heterophilic cell-cell adhesion…
PVRL3	8	NA	NA
PYGL	8	Glycogen phosphorylase, liver form	glycogen metabolic process(GO:0005977);glycogen metabolic process(GO:0005977);glycogen catabolic process(GO:0005980);glucose homeostasis(GO:0042593);5-phosphoribose 1-diphosphate biosynthetic process(GO:0006015);glycogen catabolic process(GO:0005980);neutrophil degranulation(GO:0043312);carbohydrate metabolic process(GO:0005975);necroptotic process(GO:0070266)
PYROXD1	8	Pyridine nucleotide-disulfide oxidoreductase domain-containing protein 1	cellular response to oxidative stress(GO:0034599);oxidation-reduction process(GO:0055114);oxidation-reduction process(GO:0055114);oxidation-reduction process(GO:0055114)
QKI	8	Protein quaking	long-chain fatty acid biosynthetic process(GO:0042759);vasculogenesis(GO:0001570);myelination(GO:0042552);mRNA processing(GO:0006397);positive regulation of gene expression(GO:0010628);muscle cell differentiation(GO:0042692);RNA splicing(GO:0008380);spermatid development(GO:0007286);mRNA transport(GO:0051028);3'-UTR-mediated mRNA destabilization(GO:0061158)
RAB27A	8	Ras-related protein Rab-27A	positive regulation of exocytosis(GO:0045921);natural killer cell degranulation(GO:0043320);cytotoxic T cell degranulation(GO:0043316);exocytosis(GO:0006887);protein targeting(GO:0006605);antigen processing and presentation(GO:0019882);neutrophil degranulation(GO:0043312);positive regulation of gene expression(GO:0010628);blood coagulation(GO:0007596);melanocyte differentiation(GO:0030318);multiv…
RAB35	8	Ras-related protein Rab-35	cellular response to nerve growth factor stimulus(GO:1990090);protein transport(GO:0015031);protein localization(GO:0008104);cytokinesis(GO:0000910);antigen processing and presentation(GO:0019882);membrane organization(GO:0061024);endosomal transport(GO:0016197);endosomal transport(GO:0016197);neuron projection development(GO:0031175);plasma membrane to endosome transport(GO:0048227);protein loca…
RAB3B	8	Ras-related protein Rab-3B	protein transport(GO:0015031);antigen processing and presentation(GO:0019882);peptidyl-cysteine methylation(GO:0018125);regulation of exocytosis(GO:0017157);positive regulation of dopamine uptake involved in synaptic transmission(GO:0051586);regulation of vesicle size(GO:0097494)
RABEP1	8	Rab GTPase-binding effector protein 1	endocytosis(GO:0006897);protein transport(GO:0015031);apoptotic process(GO:0006915);endocytosis(GO:0006897);endocytosis(GO:0006897);vesicle-mediated transport(GO:0016192);membrane fusion(GO:0061025);membrane organization(GO:0061024);positive regulation of GTPase activity(GO:0043547);endocytosis(GO:0006897);endocytosis(GO:0006897);positive regulation of GTPase activity(GO:0043547);positive regulat…
RABGEF1	8	Rab5 GDP/GTP exchange factor	negative regulation of receptor-mediated endocytosis(GO:0048261);negative regulation of Ras protein signal transduction(GO:0046580);positive regulation of GTPase activity(GO:0043547);negative regulation of protein phosphorylation(GO:0001933);negative regulation of mast cell degranulation(GO:0043305);negative regulation of leukocyte migration(GO:0002686);protein ubiquitination(GO:0016567);endocyto…
RACGAP1	8	Rac GTPase-activating protein 1	mitotic cytokinesis(GO:0000281);microtubule-based movement(GO:0007018);retrograde vesicle-mediated transport, Golgi to ER(GO:0006890);mitotic cytokinesis(GO:0000281);actomyosin contractile ring assembly(GO:0000915);mitotic cytokinesis(GO:0000281);mitotic cytokinesis(GO:0000281);neuroblast proliferation(GO:0007405);spermatogenesis(GO:0007283);positive regulation of cytokinesis(GO:0032467);sulfate …
RAD23B	8	UV excision repair protein RAD23 homolog B	nucleotide-excision repair, preincision complex assembly(GO:0006294);nucleotide-excision repair, DNA damage recognition(GO:0000715);nucleotide-excision repair, DNA damage recognition(GO:0000715);nucleotide-excision repair(GO:0006289);nucleotide-excision repair(GO:0006289);nucleotide-excision repair, DNA duplex unwinding(GO:0000717);spermatogenesis(GO:0007283);global genome nucleotide-excision rep…
RAI1	8	Retinoic acid-induced protein 1	skeletal system development(GO:0001501);regulation of transcription from RNA polymerase II promoter(GO:0006357);positive regulation of transcription, DNA-templated(GO:0045893);negative regulation of multicellular organism growth(GO:0040015);circadian regulation of gene expression(GO:0032922)
RAP2C	8	Ras-related protein Rap-2c	positive regulation of protein autophosphorylation(GO:0031954);negative regulation of cell migration(GO:0030336);neutrophil degranulation(GO:0043312);Rap protein signal transduction(GO:0032486);signal transduction(GO:0007165);regulation of protein tyrosine kinase activity(GO:0061097);regulation of nucleic acid-templated transcription(GO:1903506);establishment of endothelial intestinal barrier(GO:…
RAPH1	8	Ras-associated and pleckstrin homology domains-containing protein 1	axon extension(GO:0048675);signal transduction(GO:0007165);signal transduction(GO:0007165);signal transduction(GO:0007165)
RASGRP1	8	RAS guanyl-releasing protein 1	Ras protein signal transduction(GO:0007265);signal transduction(GO:0007165);positive regulation of protein phosphorylation(GO:0001934);inflammatory response to antigenic stimulus(GO:0002437);positive regulation of protein phosphorylation(GO:0001934);cytokine production(GO:0001816);MAPK cascade(GO:0000165);secretory granule localization(GO:0032252);positive regulation of granulocyte macrophage col…
RASSF1	8	Ras association domain-containing protein 1	Ras protein signal transduction(GO:0007265);cell cycle arrest(GO:0007050);negative regulation of cell cycle arrest(GO:0071157);regulation of microtubule cytoskeleton organization(GO:0070507);protein stabilization(GO:0050821);positive regulation of protein ubiquitination(GO:0031398);cellular response to DNA damage stimulus(GO:0006974)
RBBP9	8	Putative hydrolase RBBP9	regulation of cell proliferation(GO:0042127)
RBM15	8	Putative RNA-binding protein 15	ventricular septum morphogenesis(GO:0060412);branching involved in blood vessel morphogenesis(GO:0001569);mRNA splicing, via spliceosome(GO:0000398);positive regulation of transcription of Notch receptor target(GO:0007221);spleen development(GO:0048536);negative regulation of myeloid cell differentiation(GO:0045638);viral process(GO:0016032);placenta blood vessel development(GO:0060674)
RBM4	8	RNA-binding protein 4	negative regulation of translation in response to stress(GO:0032055);cell differentiation(GO:0030154);regulation of alternative mRNA splicing, via spliceosome(GO:0000381);regulation of alternative mRNA splicing, via spliceosome(GO:0000381);regulation of alternative mRNA splicing, via spliceosome(GO:0000381);cap-independent translational initiation(GO:0002190);negative regulation of translation(GO…
RBM45	8	RNA-binding protein 45	cell differentiation(GO:0030154);nervous system development(GO:0007399)
RBPJ	8	Recombining binding protein suppressor of hairless	regulation of transcription, DNA-templated(GO:0006355);negative regulation of cell proliferation(GO:0008285);somitogenesis(GO:0001756);epithelial to mesenchymal transition(GO:0001837);angiogenesis(GO:0001525);negative regulation of transcription from RNA polymerase II promoter(GO:0000122);negative regulation of transcription from RNA polymerase II promoter(GO:0000122);inflammatory response to ant…
RC3H2	8	Roquin-2	multicellular organism growth(GO:0035264);protein polyubiquitination(GO:0000209);posttranscriptional regulation of gene expression(GO:0010608);posttranscriptional regulation of gene expression(GO:0010608);post-embryonic development(GO:0009791);B cell homeostasis(GO:0001782);lung alveolus development(GO:0048286);positive regulation of NIK/NF-kappaB signaling(GO:1901224);T cell homeostasis(GO:00430…
RCAN3	8	Calcipressin-3	anatomical structure morphogenesis(GO:0009653);calcium-mediated signaling(GO:0019722);calcium-mediated signaling(GO:0019722);regulation of calcineurin-NFAT signaling cascade(GO:0070884);regulation of catalytic activity(GO:0050790)
RCOR1	8	REST corepressor 1	negative regulation of transcription from RNA polymerase II promoter(GO:0000122);transcription, DNA-templated(GO:0006351);blood coagulation(GO:0007596);histone H4 deacetylation(GO:0070933);negative regulation of transcription, DNA-templated(GO:0045892);viral process(GO:0016032)
RCOR3	8	REST corepressor 3	transcription, DNA-templated(GO:0006351);negative regulation of transcription from RNA polymerase II promoter(GO:0000122)
RDH11	8	Retinol dehydrogenase 11	retinoid metabolic process(GO:0001523);oxidation-reduction process(GO:0055114);retinoid metabolic process(GO:0001523);retinal metabolic process(GO:0042574);retinol metabolic process(GO:0042572);adaptation of rhodopsin mediated signaling(GO:0016062)
RELL1	8	RELT-like protein 1
RFK	8	Riboflavin kinase	apoptotic process(GO:0006915);riboflavin metabolic process(GO:0006771);phosphorylation(GO:0016310);FMN biosynthetic process(GO:0009398);riboflavin biosynthetic process(GO:0009231);positive regulation of NAD(P)H oxidase activity(GO:0033864);phosphorylation(GO:0016310);riboflavin biosynthetic process(GO:0009231);reactive oxygen species metabolic process(GO:0072593)
RHBDD1	8	Rhomboid-related protein 4	cellular response to unfolded protein(GO:0034620);membrane protein intracellular domain proteolysis(GO:0031293);positive regulation of protein processing(GO:0010954);apoptotic process(GO:0006915);negative regulation of apoptotic process(GO:0043066);ERAD pathway(GO:0036503);cellular response to UV(GO:0034644);cellular response to unfolded protein(GO:0034620);membrane protein proteolysis(GO:0033619…
RIF1	8	Insulin-like peptide INSL6	fertilization(GO:0009566);male gonad development(GO:0008584);biological_process(GO:0008150);spermatid development(GO:0007286);negative regulation of apoptotic process(GO:0043066);flagellated sperm motility(GO:0030317)
RNF181	8	E3 ubiquitin-protein ligase RNF181	proteasome-mediated ubiquitin-dependent protein catabolic process(GO:0043161);protein ubiquitination(GO:0016567);protein polyubiquitination(GO:0000209);protein ubiquitination involved in ubiquitin-dependent protein catabolic process(GO:0042787);protein autoubiquitination(GO:0051865)
RNF34	8	E3 ubiquitin-protein ligase RNF34	protein ubiquitination(GO:0016567);protein ubiquitination(GO:0016567);apoptotic process(GO:0006915);protein ubiquitination involved in ubiquitin-dependent protein catabolic process(GO:0042787);nucleotide-binding domain, leucine rich repeat containing receptor signaling pathway(GO:0035872);protein K48-linked ubiquitination(GO:0070936);proteasome-mediated ubiquitin-dependent protein catabolic proce…
RNPEP	8	Aminopeptidase B	proteolysis(GO:0006508);proteolysis(GO:0006508);proteolysis(GO:0006508);peptide catabolic process(GO:0043171);proteolysis(GO:0006508);proteolysis(GO:0006508);negative regulation of blood pressure(GO:0045776);proteolysis(GO:0006508);proteolysis(GO:0006508)
RPA1	8	DNA-directed RNA polymerase I subunit RPA1	transcription, DNA-templated(GO:0006351);transcription initiation from RNA polymerase I promoter(GO:0006361);transcription initiation from RNA polymerase I promoter(GO:0006361);negative regulation of protein localization to nucleolus(GO:1904750);transcription elongation from RNA polymerase I promoter(GO:0006362);negative regulation of protein localization to nucleolus(GO:1904750);positive regulat…
RPL14	8	60S ribosomal protein L14	translational initiation(GO:0006413);translation(GO:0006412);rRNA processing(GO:0006364);rRNA processing(GO:0006364);nuclear-transcribed mRNA catabolic process, nonsense-mediated decay(GO:0000184);viral transcription(GO:0019083);SRP-dependent cotranslational protein targeting to membrane(GO:0006614);ribosomal large subunit biogenesis(GO:0042273);translation(GO:0006412)
RPL36	8	60S ribosomal protein L36	rRNA processing(GO:0006364);cytoplasmic translation(GO:0002181);nuclear-transcribed mRNA catabolic process, nonsense-mediated decay(GO:0000184);translational initiation(GO:0006413);translation(GO:0006412);SRP-dependent cotranslational protein targeting to membrane(GO:0006614);translation(GO:0006412);translation(GO:0006412);viral transcription(GO:0019083)
RPP25	8	Ribonuclease P protein subunit p25	tRNA 5'-leader removal(GO:0001682);rRNA processing(GO:0006364);RNA phosphodiester bond hydrolysis, endonucleolytic(GO:0090502)
RPP38	8	Ribonuclease P protein subunit p38	RNA phosphodiester bond hydrolysis, endonucleolytic(GO:0090502);rRNA processing(GO:0006364);tRNA 5'-leader removal(GO:0001682)
RPS6KA3	8	Ribosomal protein S6 kinase alpha-3	skeletal system development(GO:0001501);central nervous system development(GO:0007417);toll-like receptor signaling pathway(GO:0002224);signal transduction(GO:0007165);cell cycle(GO:0007049);apoptotic process(GO:0006915);positive regulation of cell differentiation(GO:0045597);regulation of DNA-templated transcription in response to stress(GO:0043620);peptidyl-serine phosphorylation(GO:0018105);po…
RPS6KB1	8	Ribosomal protein S6 kinase beta-1	protein kinase B signaling(GO:0043491);response to leucine(GO:0043201);negative regulation of apoptotic process(GO:0043066);response to nutrient(GO:0007584);response to drug(GO:0042493);aging(GO:0007568);G1/S transition of mitotic cell cycle(GO:0000082);germ cell development(GO:0007281);skeletal muscle contraction(GO:0003009);behavioral fear response(GO:0001662);response to heat(GO:0009408);long-…
RRBP1	8	Ribosome-binding protein 1	protein transport(GO:0015031);protein transport(GO:0015031);translation(GO:0006412);osteoblast differentiation(GO:0001649);protein transport(GO:0015031)
RRM1	8	Ribonucleoside-diphosphate reductase large subunit	pyrimidine nucleobase metabolic process(GO:0006206);mitotic cell cycle(GO:0000278);oxidation-reduction process(GO:0055114);DNA replication(GO:0006260);cell proliferation in forebrain(GO:0021846);male gonad development(GO:0008584);nucleobase-containing small molecule interconversion(GO:0015949);response to ionizing radiation(GO:0010212);deoxyribonucleotide biosynthetic process(GO:0009263);retina d…
RRM2	8	Ribonucleoside-diphosphate reductase subunit M2	protein heterotetramerization(GO:0051290);regulation of transcription involved in G1/S transition of mitotic cell cycle(GO:0000083);G1/S transition of mitotic cell cycle(GO:0000082);DNA replication(GO:0006260);nucleobase-containing small molecule interconversion(GO:0015949);deoxyribonucleotide biosynthetic process(GO:0009263);deoxyribonucleotide biosynthetic process(GO:0009263);oxidation-reductio…
RRP12	8	RRP12-like protein
RRP1B	8	Ribosomal RNA processing protein 1 homolog B	rRNA processing(GO:0006364);negative regulation of phosphatase activity(GO:0010923)
RSAD2	8	Radical S-adenosyl methionine domain-containing protein 2	positive regulation of toll-like receptor 9 signaling pathway(GO:0034165);positive regulation of toll-like receptor 7 signaling pathway(GO:0034157);response to virus(GO:0009615);positive regulation of T-helper 2 cell cytokine production(GO:2000553);negative regulation of viral genome replication(GO:0045071);CD4-positive, alpha-beta T cell differentiation(GO:0043367);CD4-positive, alpha-beta T cel…
RSU1	8	Ras suppressor protein 1	signal transduction(GO:0007165);positive regulation of GTPase activity(GO:0043547);positive regulation of cell-substrate adhesion(GO:0010811)
RTTN	8	Rotatin	cilium organization(GO:0044782);multicellular organism development(GO:0007275);cilium organization(GO:0044782);cilium organization(GO:0044782);cilium organization(GO:0044782)
SAE1	8	SUMO-activating enzyme subunit 1	protein sumoylation(GO:0016925);protein ubiquitination(GO:0016567);protein sumoylation(GO:0016925);protein sumoylation(GO:0016925);protein sumoylation(GO:0016925);protein sumoylation(GO:0016925);protein sumoylation(GO:0016925);cellular protein modification process(GO:0006464);positive regulation of protein targeting to mitochondrion(GO:1903955);positive regulation of catalytic activity(GO:0043085…
SAFB	8	Scaffold attachment factor B1	chromatin organization(GO:0006325);hormone metabolic process(GO:0042445);transcription, DNA-templated(GO:0006351);growth(GO:0040007);intracellular estrogen receptor signaling pathway(GO:0030520);regulation of transcription from RNA polymerase II promoter(GO:0006357);regulation of mRNA processing(GO:0050684);positive regulation of transcription from RNA polymerase II promoter(GO:0045944)
SCAF8	8	Protein SCAF8	mRNA processing(GO:0006397);RNA splicing(GO:0008380)
SCAMP2	8	Secretory carrier-associated membrane protein 2	post-Golgi vesicle-mediated transport(GO:0006892);protein transport(GO:0015031);protein transport(GO:0015031);protein transport(GO:0015031);protein transport(GO:0015031);protein transport(GO:0015031);protein transport(GO:0015031);protein transport(GO:0015031)
SCD5	8	Stearoyl-CoA desaturase 5	oxidation-reduction process(GO:0055114);long-chain fatty-acyl-CoA biosynthetic process(GO:0035338);unsaturated fatty acid biosynthetic process(GO:0006636)
SCLY	8	Selenocysteine lyase	selenium compound metabolic process(GO:0001887);selenocysteine catabolic process(GO:0016261);cellular amino acid metabolic process(GO:0006520)
SCRN1	8	Secernin-1	exocytosis(GO:0006887);exocytosis(GO:0006887);proteolysis(GO:0006508);proteolysis(GO:0006508);proteolysis(GO:0006508);proteolysis(GO:0006508)
SDAD1	8	Protein SDA1 homolog	ribosomal large subunit export from nucleus(GO:0000055);ribosomal large subunit export from nucleus(GO:0000055);ribosomal large subunit export from nucleus(GO:0000055);ribosomal large subunit biogenesis(GO:0042273);actin cytoskeleton organization(GO:0030036);actin cytoskeleton organization(GO:0030036);actin cytoskeleton organization(GO:0030036);ribosomal large subunit export from nucleus(GO:00000…
SDK2	8	Protein sidekick-2	retina layer formation(GO:0010842);retina layer formation(GO:0010842);synapse assembly(GO:0007416);synapse assembly(GO:0007416);homophilic cell adhesion via plasma membrane adhesion molecules(GO:0007156);homophilic cell adhesion via plasma membrane adhesion molecules(GO:0007156);camera-type eye photoreceptor cell differentiation(GO:0060219)
SEC22C	8	Vesicle-trafficking protein SEC22c	transport(GO:0006810);ER to Golgi vesicle-mediated transport(GO:0006888);protein transport(GO:0015031);transport(GO:0006810);vesicle fusion with Golgi apparatus(GO:0048280);transport(GO:0006810);transport(GO:0006810);transport(GO:0006810)
SEC23IP	8	SEC23-interacting protein	COPII vesicle coating(GO:0048208);Golgi organization(GO:0007030);ER to Golgi vesicle-mediated transport(GO:0006888);intracellular protein transport(GO:0006886)
SEC24A	8	Protein transport protein Sec24A	antigen processing and presentation of exogenous peptide antigen via MHC class II(GO:0019886);ER to Golgi vesicle-mediated transport(GO:0006888);intracellular protein transport(GO:0006886);antigen processing and presentation of peptide antigen via MHC class I(GO:0002474);positive regulation of protein secretion(GO:0050714);COPII vesicle coating(GO:0048208);regulation of low-density lipoprotein pa…
SEC62	8	Translocation protein SEC62	posttranslational protein targeting to endoplasmic reticulum membrane(GO:0006620);cotranslational protein targeting to membrane(GO:0006613);IRE1-mediated unfolded protein response(GO:0036498);protein transport(GO:0015031);protein transport(GO:0015031)
SEMA4F	8	Semaphorin-4F	axon guidance(GO:0007411);nervous system development(GO:0007399);cell-cell signaling(GO:0007267);axon guidance(GO:0007411);axon guidance(GO:0007411);axon guidance(GO:0007411);retinal ganglion cell axon guidance(GO:0031290);negative regulation of axon extension(GO:0030517);axon guidance(GO:0007411);axon guidance(GO:0007411)
SENP5	8	Sentrin-specific protease 5	cell division(GO:0051301);protein desumoylation(GO:0016926);protein sumoylation(GO:0016925);cell cycle(GO:0007049);protein desumoylation(GO:0016926);cell cycle(GO:0007049);protein desumoylation(GO:0016926);cell cycle(GO:0007049);cell cycle(GO:0007049);protein desumoylation(GO:0016926)
SEPHS1	8	Selenide, water dikinase 1	cellular protein modification process(GO:0006464);phosphorylation(GO:0016310)
2017-09-10	8	Septin-10	cell cycle(GO:0007049);cell division(GO:0051301)
2017-09-11	8	Septin-11	cell division(GO:0051301);protein heterooligomerization(GO:0051291);cell cycle(GO:0007049)
2017-09-07	8	Septin-7	regulation of embryonic cell shape(GO:0016476);spermatogenesis(GO:0007283);cytokinesis(GO:0000910);cell differentiation(GO:0030154);positive regulation of non-motile cilium assembly(GO:1902857);cilium assembly(GO:0060271);protein heterooligomerization(GO:0051291)
SERPINB5	8	Serpin B5	regulation of epithelial cell proliferation(GO:0050678);extracellular matrix organization(GO:0030198);negative regulation of endopeptidase activity(GO:0010951);movement of cell or subcellular component(GO:0006928);morphogenesis of an epithelium(GO:0002009);negative regulation of endopeptidase activity(GO:0010951);prostate gland morphogenesis(GO:0060512)
SERPINB6	8	Serpin B6	negative regulation of endopeptidase activity(GO:0010951);sensory perception of sound(GO:0007605);neutrophil degranulation(GO:0043312);cellular response to osmotic stress(GO:0071470)
SETD5	8	SET domain-containing protein 5
SETD8	8	N-lysine methyltransferase SETD8	negative regulation of transcription from RNA polymerase II promoter(GO:0000122);negative regulation of transcription, DNA-templated(GO:0045892);regulation of DNA damage response, signal transduction by p53 class mediator(GO:0043516);transcription, DNA-templated(GO:0006351);histone H4-K20 methylation(GO:0034770);peptidyl-lysine monomethylation(GO:0018026);cell cycle(GO:0007049);regulation of sign…
SF3B1	8	Splicing factor 3B subunit 1	mRNA splicing, via spliceosome(GO:0000398);mRNA splicing, via spliceosome(GO:0000398);mRNA splicing, via spliceosome(GO:0000398);mRNA splicing, via spliceosome(GO:0000398);RNA splicing, via transesterification reactions(GO:0000375);spliceosomal complex assembly(GO:0000245);mRNA splicing, via spliceosome(GO:0000398);positive regulation of gene expression, epigenetic(GO:0045815)
SF3B5	8	Splicing factor 3B subunit 5	mRNA splicing, via spliceosome(GO:0000398);mRNA splicing, via spliceosome(GO:0000398);mRNA splicing, via spliceosome(GO:0000398)
SGK1	8	Serine/threonine-protein kinase Sgk1	regulation of catalytic activity(GO:0050790);neuron projection morphogenesis(GO:0048812);regulation of apoptotic process(GO:0042981);regulation of cell proliferation(GO:0042127);intracellular signal transduction(GO:0035556);ion transmembrane transport(GO:0034220);positive regulation of transporter activity(GO:0032411);regulation of cell migration(GO:0030334);peptidyl-serine phosphorylation(GO:001…
SH3PXD2B	8	SH3 and PX domain-containing protein 2B	positive regulation of gene expression(GO:0010628);heart development(GO:0007507);superoxide metabolic process(GO:0006801);osteoblast fate commitment(GO:0002051);eye development(GO:0001654);skeletal system development(GO:0001501);skeletal system morphogenesis(GO:0048705);extracellular matrix disassembly(GO:0022617);positive regulation of fat cell differentiation(GO:0045600);positive regulation of …
SH3RF1	8	E3 ubiquitin-protein ligase SH3RF1	negative regulation of cysteine-type endopeptidase activity involved in apoptotic process(GO:0043154);negative regulation of apoptotic process(GO:0043066);protein ubiquitination(GO:0016567);apoptotic process(GO:0006915);negative regulation of extrinsic apoptotic signaling pathway(GO:2001237);regulation of JNK cascade(GO:0046328);regulation of JNK cascade(GO:0046328);apoptotic process(GO:0006915);…
SIVA1	8	Apoptosis regulatory protein Siva	viral entry into host cell(GO:0046718);positive regulation of mitochondrial outer membrane permeabilization involved in apoptotic signaling pathway(GO:1901030);extrinsic apoptotic signaling pathway(GO:0097191);intrinsic apoptotic signaling pathway(GO:0097193);negative regulation of NF-kappaB transcription factor activity(GO:0032088);activation-induced cell death of T cells(GO:0006924)
SKAP2	8	Src kinase-associated phosphoprotein 2	immune response-activating signal transduction(GO:0002757);negative regulation of cell proliferation(GO:0008285);signal transduction(GO:0007165);protein complex assembly(GO:0006461);positive regulation of signal transduction(GO:0009967);B cell activation(GO:0042113)
SLC12A7	8	Solute carrier family 12 member 7	cell volume homeostasis(GO:0006884);ion transport(GO:0006811);transport(GO:0006810);chemical synaptic transmission(GO:0007268);cell volume homeostasis(GO:0006884);potassium ion transmembrane transport(GO:0071805);cell volume homeostasis(GO:0006884);cell volume homeostasis(GO:0006884);chloride transmembrane transport(GO:1902476);chloride transmembrane transport(GO:1902476);chloride transmembrane t…
SLC16A2	8	Monocarboxylate transporter 8	thyroid hormone transport(GO:0070327);transmembrane transport(GO:0055085);sodium-independent organic anion transport(GO:0043252);monocarboxylic acid transport(GO:0015718);transport(GO:0006810);thyroid hormone transport(GO:0070327);transmembrane transport(GO:0055085);thyroid hormone transport(GO:0070327)
SLC16A7	8	Monocarboxylate transporter 2	pyruvate transmembrane transport(GO:1901475);pyruvate transmembrane transport(GO:1901475);pyruvate transmembrane transport(GO:1901475);lactate transmembrane transport(GO:0035873);pyruvate transmembrane transport(GO:1901475);pyruvate transmembrane transport(GO:1901475);pyruvate transmembrane transport(GO:1901475);pyruvate transmembrane transport(GO:1901475);pyruvate transmembrane transport(GO:1901…
SLC20A1	8	Sodium-dependent phosphate transporter 1	transmembrane transport(GO:0055085);phosphate-containing compound metabolic process(GO:0006796);phosphate ion transmembrane transport(GO:0035435);transport(GO:0006810);phosphate ion transmembrane transport(GO:0035435);signal transduction(GO:0007165);ion transport(GO:0006811);positive regulation of I-kappaB kinase/NF-kappaB signaling(GO:0043123);phosphate ion transport(GO:0006817);sodium ion trans…
SLC24A1	8	Sodium/potassium/calcium exchanger 1	calcium ion transport(GO:0006816);calcium ion transport(GO:0006816);ion transport(GO:0006811);transport(GO:0006810);visual perception(GO:0007601);calcium ion transmembrane transport(GO:0070588);cellular calcium ion homeostasis(GO:0006874);calcium ion transport(GO:0006816);response to light intensity(GO:0009642);long term synaptic depression(GO:0060292);long-term synaptic potentiation(GO:0060291);…
SLC37A4	8	Glucose-6-phosphate translocase	transmembrane transport(GO:0055085);glucose metabolic process(GO:0006006);transmembrane transport(GO:0055085);phosphate ion transmembrane transport(GO:0035435);transport(GO:0006810);glucose-6-phosphate transport(GO:0015760);glucose-6-phosphate transport(GO:0015760);glucose transport(GO:0015758);response to organic cyclic compound(GO:0014070);glucose homeostasis(GO:0042593);response to glucose(GO:…
SLC39A4	8	Zinc transporter ZIP4	transmembrane transport(GO:0055085);metal ion transport(GO:0030001);cellular zinc ion homeostasis(GO:0006882);zinc II ion transmembrane import(GO:0071578);cellular response to zinc ion starvation(GO:0034224);signal transduction(GO:0007165)
SLC46A1	8	Proton-coupled folate transporter	folic acid transport(GO:0015884);folic acid transport(GO:0015884);folic acid transport(GO:0015884);folic acid transport(GO:0015884);cellular iron ion homeostasis(GO:0006879);hydrogen ion transmembrane transport(GO:1902600);heme transport(GO:0015886);folic acid metabolic process(GO:0046655);intestinal folate absorption(GO:0098829);methotrexate transport(GO:0051958);methotrexate transport(GO:005195…
SLC4A7	8	Sodium bicarbonate cotransporter 3	anion transmembrane transport(GO:0098656);sodium ion transmembrane transport(GO:0035725);anion transmembrane transport(GO:0098656);inorganic anion transport(GO:0015698);bicarbonate transport(GO:0015701);bicarbonate transport(GO:0015701);bicarbonate transport(GO:0015701);anion transmembrane transport(GO:0098656);anion transmembrane transport(GO:0098656);auditory receptor cell development(GO:006011…
SLC5A6	8	Sodium-dependent multivitamin transporter	biotin metabolic process(GO:0006768);transmembrane transport(GO:0055085);sodium ion transport(GO:0006814);transport(GO:0006810);biotin transport(GO:0015878);transmembrane transport(GO:0055085);pantothenate metabolic process(GO:0015939);pantothenate transmembrane transport(GO:0015887);transmembrane transport(GO:0055085);transmembrane transport(GO:0055085);transmembrane transport(GO:0055085);transm…
SLC7A1	8	High affinity cationic amino acid transporter 1	transport(GO:0006810);amino acid transport(GO:0006865);amino acid transmembrane transport(GO:0003333);arginine transmembrane transport(GO:1903826)
SLMO2	8	Protein slowmo homolog 2
SMAD2	8	Mothers against decapentaplegic homolog 2	intracellular signal transduction(GO:0035556);negative regulation of transcription from RNA polymerase II promoter(GO:0000122);organ growth(GO:0035265);transforming growth factor beta receptor signaling pathway(GO:0007179);ureteric bud development(GO:0001657);in utero embryonic development(GO:0001701);transcription from RNA polymerase II promoter(GO:0006366);gastrulation(GO:0007369);mesoderm form…
SMARCA1	8	Probable global transcription activator SNF2L1	brain development(GO:0007420);positive regulation of transcription, DNA-templated(GO:0045893);chromatin remodeling(GO:0006338);DNA strand renaturation(GO:0000733);ATP-dependent chromatin remodeling(GO:0043044);transcription, DNA-templated(GO:0006351);neuron differentiation(GO:0030182);covalent chromatin modification(GO:0016569);brain development(GO:0007420);covalent chromatin modification(GO:0016…
SMARCA2	8	Probable global transcription activator SNF2L2	negative regulation of cell growth(GO:0030308);transcription, DNA-templated(GO:0006351);negative regulation of cell proliferation(GO:0008285);chromatin remodeling(GO:0006338);negative regulation of transcription from RNA polymerase II promoter(GO:0000122);regulation of transcription, DNA-templated(GO:0006355);nervous system development(GO:0007399);spermatid development(GO:0007286);regulation of t…
SMC1A	8	Structural maintenance of chromosomes protein 1A	negative regulation of DNA endoreduplication(GO:0032876);mitotic sister chromatid segregation(GO:0000070);sister chromatid cohesion(GO:0007062);stem cell population maintenance(GO:0019827);mitotic spindle organization(GO:0007052);DNA repair(GO:0006281);sister chromatid cohesion(GO:0007062);response to radiation(GO:0009314);mitotic sister chromatid cohesion(GO:0007064);sister chromatid cohesion(GO…
SMCHD1	8	Structural maintenance of chromosomes flexible hinge domain-containing protein 1	nose development(GO:0043584);nose development(GO:0043584);inactivation of X chromosome by DNA methylation(GO:0060821);chromosome organization(GO:0051276);chromosome organization(GO:0051276)
SMEK1	8	Serine/threonine-protein phosphatase 4 regulatory subunit 3A
SMG8	8	Protein SMG8	nuclear-transcribed mRNA catabolic process, nonsense-mediated decay(GO:0000184);nuclear-transcribed mRNA catabolic process, nonsense-mediated decay(GO:0000184);regulation of protein kinase activity(GO:0045859);nuclear-transcribed mRNA catabolic process, nonsense-mediated decay(GO:0000184);nuclear-transcribed mRNA catabolic process, nonsense-mediated decay(GO:0000184)
SMYD3	8	Histone-lysine N-methyltransferase SMYD3	negative regulation of protein kinase activity(GO:0006469);nucleosome assembly(GO:0006334);positive regulation of transcription from RNA polymerase II promoter(GO:0045944);myotube cell development(GO:0014904);establishment of protein localization(GO:0045184);histone lysine methylation(GO:0034968);positive regulation of peptidyl-serine phosphorylation(GO:0033138);cellular response to dexamethasone…
SND1	8	Staphylococcal nuclease domain-containing protein 1	RNA catabolic process(GO:0006401);regulation of transcription, DNA-templated(GO:0006355);transcription, DNA-templated(GO:0006351);osteoblast differentiation(GO:0001649);nucleic acid phosphodiester bond hydrolysis(GO:0090305);gene silencing by RNA(GO:0031047);viral process(GO:0016032)
SNHG16	8	NA	NA
SOCS2	8	Suppressor of cytokine signaling 2	regulation of cell growth(GO:0001558);regulation of cell growth(GO:0001558);regulation of cell growth(GO:0001558);regulation of cell growth(GO:0001558);protein ubiquitination(GO:0016567);negative regulation of protein kinase activity(GO:0006469);positive regulation of signal transduction(GO:0009967);regulation of signal transduction(GO:0009966);JAK-STAT cascade(GO:0007259);cellular response to ho…
[truncated: 4,067 more rows]

## Sheet: Table S6
Supplementary Table 6: Functional enrichment of the Consensus 7 DOCK5 correlation network (DOCK5-CCGS(7))
[truncated: 32 more rows]

[truncated: 32 more sheets: Table S7, Table S8, Table S9, Table S10, Table S11, Table S12, Table S13, Table S14, Table S15, Table S16, Table S17, Table S18, Table S19, Table S20, Table S21, Table S22, Table S23, Table S24, Table S25, Table S26 …]
